# Supplementary material for: Analytical ab initio hessian from a deep learning potential for transition state optimization
Source: Nat Commun. 2024 Oct 14;15:8865. doi: 10.1038/s41467-024-52481-5 (PMC11473838; doi:10.1038/s41467-024-52481-5)
Supplement: Supplementary file 4 — Source Data [file 41467_2024_52481_MOESM4_ESM.xlsx]

## Sheet: Figure1cd
Figure 1: The NewtonNet model and its performance on the ANI-1 and T1-x data sets. The predicted (c) potential energies and (d) forces along the reaction coordinate for an unseen reaction for the pre-trained and fine-tuned model.
		dR	E_true	F_true		dR	E_ani	F_ani	E_t1x	F_t1x
		0	-1198.04	2.24861		0	-1199.73	9.6501	-1199.02	2.72171
		0.64081	-1197.46	1.82682		0.006408	-1199.73	9.5997	-1199.02	2.75446
		1.29101	-1196.2	3.05586		0.012816	-1199.73	9.56988	-1199.02	2.83504
		2.11944	-1190.96	24.1696		0.019224	-1199.73	9.55977	-1199.02	2.95695
		2.7167	-1150.11	113.735		0.025632	-1199.73	9.56839	-1199.01	3.1129
		3.26563	-1115.06	0.797084		0.032041	-1199.73	9.59467	-1199.01	3.29582
		3.95096	-1151.55	65.2277		0.038449	-1199.73	9.63745	-1199.01	3.49935
		5.2249	-1172.39	2.80687		0.044857	-1199.73	9.69552	-1199	3.71819
		6.3112	-1173.35	2.03077		0.051265	-1199.72	9.76763	-1199	3.94795
		7.24935	-1173.5	2.72857		0.057673	-1199.72	9.85253	-1198.99	4.18517
						0.064081	-1199.72	9.94898	-1198.99	4.42708
						0.070489	-1199.72	10.0557	-1198.99	4.6715
						0.076897	-1199.71	10.1716	-1198.98	4.91668
						0.083305	-1199.71	10.2954	-1198.98	5.16124
						0.089713	-1199.7	10.426	-1198.97	5.40407
						0.096122	-1199.7	10.5624	-1198.97	5.64428
						0.10253	-1199.7	10.7036	-1198.96	5.88113
						0.108938	-1199.69	10.8487	-1198.95	6.11402
						0.115346	-1199.69	10.9967	-1198.95	6.34245
						0.121754	-1199.68	11.1469	-1198.94	6.56601
						0.128162	-1199.68	11.2985	-1198.94	6.78435
						0.13457	-1199.67	11.4508	-1198.93	6.99716
						0.140978	-1199.67	11.6032	-1198.92	7.20419
						0.147386	-1199.66	11.755	-1198.92	7.40523
						0.153794	-1199.66	11.9058	-1198.91	7.60008
						0.160203	-1199.65	12.0549	-1198.91	7.78859
						0.166611	-1199.65	12.202	-1198.9	7.9706
						0.173019	-1199.64	12.3466	-1198.89	8.14599
						0.179427	-1199.63	12.4883	-1198.89	8.31465
						0.185835	-1199.63	12.6268	-1198.88	8.47647
						0.192243	-1199.62	12.7617	-1198.87	8.63138
						0.198651	-1199.61	12.8928	-1198.87	8.77928
						0.205059	-1199.61	13.0196	-1198.86	8.92011
						0.211467	-1199.6	13.1421	-1198.85	9.0538
						0.217876	-1199.59	13.26	-1198.84	9.18029
						0.224284	-1199.59	13.373	-1198.84	9.29954
						0.230692	-1199.58	13.4811	-1198.83	9.4115
						0.2371	-1199.57	13.5839	-1198.82	9.51612
						0.243508	-1199.57	13.6814	-1198.82	9.61336
						0.249916	-1199.56	13.7734	-1198.81	9.7032
						0.256324	-1199.55	13.8598	-1198.8	9.7856
						0.262732	-1199.54	13.9404	-1198.8	9.86053
						0.26914	-1199.54	14.0153	-1198.79	9.92797
						0.275548	-1199.53	14.0843	-1198.78	9.9879
						0.281957	-1199.52	14.1473	-1198.77	10.0403
						0.288365	-1199.51	14.2043	-1198.77	10.0852
						0.294773	-1199.51	14.2552	-1198.76	10.1224
						0.301181	-1199.5	14.2999	-1198.75	10.1522
						0.307589	-1199.49	14.3385	-1198.75	10.1743
						0.313997	-1199.48	14.371	-1198.74	10.1888
						0.320405	-1199.47	14.3972	-1198.73	10.1958
						0.326813	-1199.47	14.4173	-1198.73	10.1952
						0.333221	-1199.46	14.4312	-1198.72	10.1869
						0.33963	-1199.45	14.4389	-1198.71	10.1711
						0.346038	-1199.44	14.4405	-1198.71	10.1477
						0.352446	-1199.43	14.4359	-1198.7	10.1167
						0.358854	-1199.43	14.4253	-1198.69	10.0782
						0.365262	-1199.42	14.4087	-1198.68	10.032
						0.37167	-1199.41	14.3861	-1198.68	9.97837
						0.378078	-1199.4	14.3576	-1198.67	9.91717
						0.384486	-1199.39	14.3233	-1198.66	9.84845
						0.390894	-1199.38	14.2833	-1198.66	9.77224
						0.397302	-1199.38	14.2377	-1198.65	9.68857
						0.403711	-1199.37	14.1866	-1198.64	9.59746
						0.410119	-1199.36	14.1301	-1198.64	9.49893
						0.416527	-1199.35	14.0684	-1198.63	9.39303
						0.422935	-1199.34	14.0016	-1198.62	9.2798
						0.429343	-1199.33	13.9299	-1198.62	9.15926
						0.435751	-1199.33	13.8534	-1198.61	9.03148
						0.442159	-1199.32	13.7724	-1198.6	8.8965
						0.448567	-1199.31	13.687	-1198.6	8.75438
						0.454975	-1199.3	13.5975	-1198.59	8.60518
						0.461383	-1199.29	13.5042	-1198.58	8.44898
						0.467792	-1199.28	13.4072	-1198.58	8.28585
						0.4742	-1199.27	13.307	-1198.57	8.11588
						0.480608	-1199.26	13.2037	-1198.56	7.93918
						0.487016	-1199.26	13.0977	-1198.56	7.75584
						0.493424	-1199.25	12.9895	-1198.55	7.56602
						0.499832	-1199.24	12.8793	-1198.54	7.36983
						0.50624	-1199.23	12.7676	-1198.54	7.16746
						0.512648	-1199.22	12.6549	-1198.53	6.95909
						0.519056	-1199.21	12.5416	-1198.52	6.74494
						0.525465	-1199.2	12.4282	-1198.51	6.52527
						0.531873	-1199.19	12.3152	-1198.51	6.30037
						0.538281	-1199.18	12.2034	-1198.5	6.07062
						0.544689	-1199.17	12.0932	-1198.49	5.83642
						0.551097	-1199.16	11.9854	-1198.49	5.59828
						0.557505	-1199.15	11.8806	-1198.48	5.35682
						0.563913	-1199.14	11.7796	-1198.47	5.11278
						0.570321	-1199.13	11.6831	-1198.46	4.8671
						0.576729	-1199.12	11.5921	-1198.45	4.6209
						0.583137	-1199.11	11.5073	-1198.45	4.37562
						0.589546	-1199.1	11.4296	-1198.44	4.13305
						0.595954	-1199.09	11.3599	-1198.43	3.89546
						0.602362	-1199.08	11.2991	-1198.42	3.66572
						0.60877	-1199.07	11.2483	-1198.41	3.44747
						0.615178	-1199.06	11.2083	-1198.4	3.24524
						0.621586	-1199.05	11.1802	-1198.4	3.06461
						0.627994	-1199.04	11.1648	-1198.39	2.91215
						0.634402	-1199.03	11.1631	-1198.38	2.79516
						0.64081	-1199.02	11.1759	-1198.37	2.72105
						0.647312	-1199	11.1684	-1198.36	2.80797
						0.653814	-1198.99	11.1762	-1198.35	2.93256
						0.660316	-1198.98	11.1985	-1198.33	3.088
						0.666818	-1198.96	11.2343	-1198.32	3.26777
						0.67332	-1198.95	11.2828	-1198.31	3.46613
						0.679822	-1198.94	11.343	-1198.3	3.67825
						0.686325	-1198.93	11.414	-1198.29	3.90019
						0.692827	-1198.91	11.4949	-1198.28	4.1288
						0.699329	-1198.9	11.5846	-1198.27	4.36157
						0.705831	-1198.88	11.6824	-1198.25	4.5965
						0.712333	-1198.87	11.7873	-1198.24	4.832
						0.718835	-1198.86	11.8985	-1198.23	5.0668
						0.725337	-1198.84	12.0151	-1198.22	5.29989
						0.731839	-1198.83	12.1363	-1198.2	5.53042
						0.738341	-1198.82	12.2615	-1198.19	5.75772
						0.744843	-1198.8	12.3898	-1198.18	5.98124
						0.751345	-1198.79	12.5207	-1198.17	6.2005
						0.757847	-1198.78	12.6534	-1198.15	6.41513
						0.764349	-1198.76	12.7874	-1198.14	6.62479
						0.770851	-1198.75	12.9222	-1198.13	6.82922
						0.777353	-1198.73	13.0571	-1198.12	7.02816
						0.783855	-1198.72	13.1918	-1198.1	7.22143
						0.790357	-1198.71	13.3256	-1198.09	7.40884
						0.796859	-1198.69	13.4583	-1198.08	7.59024
						0.803361	-1198.68	13.5895	-1198.06	7.76551
						0.809863	-1198.67	13.7187	-1198.05	7.93452
						0.816365	-1198.65	13.8456	-1198.04	8.09717
						0.822867	-1198.64	13.9699	-1198.03	8.25337
						0.829369	-1198.63	14.0913	-1198.01	8.40305
						0.835871	-1198.61	14.2096	-1198	8.54612
						0.842373	-1198.6	14.3244	-1197.99	8.68254
						0.848875	-1198.59	14.4356	-1197.97	8.81223
						0.855377	-1198.58	14.543	-1197.96	8.93516
						0.861879	-1198.56	14.6463	-1197.95	9.05128
						0.868381	-1198.55	14.7454	-1197.94	9.16055
						0.874883	-1198.54	14.8401	-1197.92	9.26292
						0.881385	-1198.53	14.9303	-1197.91	9.35839
						0.887887	-1198.52	15.0158	-1197.9	9.44691
						0.894389	-1198.5	15.0965	-1197.88	9.52846
						0.900891	-1198.49	15.1723	-1197.87	9.60303
						0.907393	-1198.48	15.2431	-1197.86	9.67059
						0.913895	-1198.47	15.3089	-1197.85	9.73114
						0.920397	-1198.46	15.3695	-1197.83	9.78466
						0.926899	-1198.45	15.4249	-1197.82	9.83114
						0.933401	-1198.44	15.4751	-1197.81	9.87058
						0.939903	-1198.42	15.52	-1197.8	9.90298
						0.946405	-1198.41	15.5595	-1197.79	9.92833
						0.952907	-1198.4	15.5937	-1197.77	9.94664
						0.959409	-1198.39	15.6226	-1197.76	9.95791
						0.965911	-1198.38	15.6461	-1197.75	9.96216
						0.972413	-1198.37	15.6643	-1197.74	9.95938
						0.978915	-1198.36	15.6772	-1197.73	9.9496
						0.985417	-1198.35	15.6848	-1197.71	9.93282
						0.991919	-1198.34	15.6871	-1197.7	9.90907
						0.998421	-1198.33	15.6842	-1197.69	9.87837
						1.00492	-1198.32	15.6762	-1197.68	9.84074
						1.01143	-1198.31	15.6631	-1197.67	9.79621
						1.01793	-1198.3	15.645	-1197.66	9.74482
						1.02443	-1198.29	15.622	-1197.65	9.68659
						1.03093	-1198.28	15.5942	-1197.64	9.62156
						1.03743	-1198.28	15.5617	-1197.62	9.54978
						1.04394	-1198.27	15.5247	-1197.61	9.4713
						1.05044	-1198.26	15.4832	-1197.6	9.38617
						1.05694	-1198.25	15.4375	-1197.59	9.29445
						1.06344	-1198.24	15.3876	-1197.58	9.19619
						1.06994	-1198.23	15.3338	-1197.57	9.09148
						1.07645	-1198.22	15.2762	-1197.56	8.98039
						1.08295	-1198.21	15.215	-1197.55	8.863
						1.08945	-1198.2	15.1506	-1197.54	8.73941
						1.09595	-1198.2	15.083	-1197.53	8.60974
						1.10245	-1198.19	15.0126	-1197.52	8.47408
						1.10896	-1198.18	14.9396	-1197.51	8.33258
						1.11546	-1198.17	14.8643	-1197.5	8.18539
						1.12196	-1198.16	14.7871	-1197.49	8.03266
						1.12846	-1198.15	14.7082	-1197.48	7.87457
						1.13496	-1198.14	14.628	-1197.47	7.71133
						1.14147	-1198.13	14.5468	-1197.46	7.54317
						1.14797	-1198.12	14.4651	-1197.45	7.37036
						1.15447	-1198.12	14.3833	-1197.44	7.19318
						1.16097	-1198.11	14.3017	-1197.43	7.01199
						1.16747	-1198.1	14.221	-1197.42	6.82715
						1.17398	-1198.09	14.1414	-1197.41	6.63912
						1.18048	-1198.08	14.0636	-1197.4	6.44841
						1.18698	-1198.07	13.9882	-1197.39	6.25559
						1.19348	-1198.06	13.9155	-1197.37	6.06137
						1.19998	-1198.05	13.8463	-1197.36	5.86652
						1.20649	-1198.04	13.7811	-1197.35	5.67198
						1.21299	-1198.03	13.7205	-1197.34	5.47881
						1.21949	-1198.03	13.6652	-1197.33	5.28827
						1.22599	-1198.02	13.6159	-1197.32	5.10182
						1.23249	-1198.01	13.5732	-1197.31	4.92116
						1.239	-1198	13.5378	-1197.3	4.74826
						1.2455	-1197.99	13.5103	-1197.29	4.58534
						1.252	-1197.98	13.4916	-1197.28	4.43497
						1.2585	-1197.97	13.4823	-1197.27	4.29997
						1.265	-1197.96	13.483	-1197.26	4.1834
						1.27151	-1197.95	13.4945	-1197.25	4.08848
						1.27801	-1197.94	13.5174	-1197.24	4.01844
						1.28451	-1197.93	13.5524	-1197.23	3.97632
						1.29101	-1197.92	13.6	-1197.22	3.96477
						1.2993	-1197.89	13.3683	-1197.2	4.12388
						1.30758	-1197.87	13.1871	-1197.17	4.39639
						1.31587	-1197.85	13.0564	-1197.15	4.75722
						1.32415	-1197.83	12.9754	-1197.13	5.18284
						1.33243	-1197.8	12.9428	-1197.11	5.65396
						1.34072	-1197.78	12.9565	-1197.08	6.1559
						1.349	-1197.75	13.0144	-1197.06	6.67781
						1.35729	-1197.73	13.1133	-1197.03	7.21181
						1.36557	-1197.7	13.2503	-1197	7.75211
						1.37386	-1197.68	13.4219	-1196.98	8.29446
						1.38214	-1197.65	13.6248	-1196.95	8.83568
						1.39042	-1197.62	13.8554	-1196.92	9.37335
						1.39871	-1197.59	14.1103	-1196.89	9.90561
						1.40699	-1197.56	14.3865	-1196.86	10.431
						1.41528	-1197.53	14.6807	-1196.83	10.9485
						1.42356	-1197.51	14.9903	-1196.8	11.457
						1.43184	-1197.47	15.3125	-1196.77	11.9559
						1.44013	-1197.44	15.6449	-1196.74	12.4446
						1.44841	-1197.41	15.9855	-1196.7	12.9225
						1.4567	-1197.38	16.3324	-1196.67	13.3892
						1.46498	-1197.35	16.6837	-1196.64	13.8445
						1.47327	-1197.32	17.038	-1196.6	14.2879
						1.48155	-1197.28	17.394	-1196.57	14.7193
						1.48983	-1197.25	17.7504	-1196.53	15.1384
						1.49812	-1197.22	18.1063	-1196.5	15.5451
						1.5064	-1197.18	18.4608	-1196.46	15.9393
						1.51469	-1197.14	18.8131	-1196.43	16.3206
						1.52297	-1197.11	19.1626	-1196.39	16.6892
						1.53126	-1197.07	19.5087	-1196.35	17.0449
						1.53954	-1197.03	19.851	-1196.32	17.3876
						1.54782	-1197	20.189	-1196.28	17.7173
						1.55611	-1196.96	20.5226	-1196.24	18.0339
						1.56439	-1196.92	20.8513	-1196.2	18.3375
						1.57268	-1196.88	21.1751	-1196.16	18.628
						1.58096	-1196.84	21.4937	-1196.13	18.9054
						1.58925	-1196.8	21.807	-1196.09	19.1697
						1.59753	-1196.75	22.115	-1196.05	19.421
						1.60581	-1196.71	22.4176	-1196.01	19.6593
						1.6141	-1196.67	22.7147	-1195.97	19.8848
						1.62238	-1196.62	23.0063	-1195.92	20.0973
						1.63067	-1196.58	23.2925	-1195.88	20.2971
						1.63895	-1196.53	23.5732	-1195.84	20.4843
						1.64723	-1196.49	23.8486	-1195.8	20.6589
						1.65552	-1196.44	24.1186	-1195.76	20.8211
						1.6638	-1196.39	24.3833	-1195.72	20.971
						1.67209	-1196.34	24.6427	-1195.67	21.1088
						1.68037	-1196.29	24.897	-1195.63	21.2347
						1.68866	-1196.24	25.1461	-1195.59	21.3488
						1.69694	-1196.19	25.3902	-1195.54	21.4514
						1.70522	-1196.14	25.6294	-1195.5	21.5426
						1.71351	-1196.09	25.8636	-1195.45	21.6228
						1.72179	-1196.04	26.0931	-1195.41	21.6922
						1.73008	-1195.98	26.3179	-1195.36	21.751
						1.73836	-1195.93	26.538	-1195.31	21.7996
						1.74665	-1195.87	26.7536	-1195.27	21.8384
						1.75493	-1195.81	26.9648	-1195.22	21.8675
						1.76321	-1195.76	27.1716	-1195.17	21.8875
						1.7715	-1195.7	27.3742	-1195.12	21.8987
						1.77978	-1195.64	27.5726	-1195.07	21.9015
						1.78807	-1195.58	27.7671	-1195.02	21.8963
						1.79635	-1195.52	27.9578	-1194.97	21.8837
						1.80463	-1195.46	28.1447	-1194.92	21.8641
						1.81292	-1195.4	28.3281	-1194.87	21.838
						1.8212	-1195.33	28.5082	-1194.82	21.806
						1.82949	-1195.27	28.6852	-1194.77	21.7686
						1.83777	-1195.21	28.8594	-1194.72	21.7265
						1.84606	-1195.14	29.031	-1194.66	21.6803
						1.85434	-1195.07	29.2004	-1194.61	21.6307
						1.86262	-1195.01	29.368	-1194.55	21.5783
						1.87091	-1194.94	29.5342	-1194.5	21.5239
						1.87919	-1194.87	29.6995	-1194.44	21.4682
						1.88748	-1194.8	29.8645	-1194.38	21.4121
						1.89576	-1194.73	30.0298	-1194.32	21.3563
						1.90404	-1194.66	30.1962	-1194.26	21.3017
						1.91233	-1194.59	30.3643	-1194.2	21.2492
						1.92061	-1194.51	30.5351	-1194.14	21.1997
						1.9289	-1194.44	30.7095	-1194.08	21.1541
						1.93718	-1194.37	30.8886	-1194.02	21.1134
						1.94547	-1194.29	31.0735	-1193.96	21.0785
						1.95375	-1194.21	31.2653	-1193.89	21.0505
						1.96203	-1194.13	31.4654	-1193.83	21.0304
						1.97032	-1194.06	31.6751	-1193.76	21.0192
						1.9786	-1193.98	31.8959	-1193.69	21.018
						1.98689	-1193.89	32.1293	-1193.63	21.0277
						1.99517	-1193.81	32.3767	-1193.56	21.0495
						2.00346	-1193.73	32.6397	-1193.49	21.0842
						2.01174	-1193.64	32.9199	-1193.41	21.1331
						2.02002	-1193.56	33.2189	-1193.34	21.1969
						2.02831	-1193.47	33.5382	-1193.27	21.2767
						2.03659	-1193.38	33.8793	-1193.19	21.3735
						2.04488	-1193.29	34.2436	-1193.12	21.488
						2.05316	-1193.19	34.6323	-1193.04	21.6211
						2.06145	-1193.1	35.0467	-1192.96	21.7736
						2.06973	-1193	35.4877	-1192.88	21.9462
						2.07801	-1192.9	35.9562	-1192.8	22.1396
						2.0863	-1192.8	36.4527	-1192.72	22.3543
						2.09458	-1192.7	36.9777	-1192.63	22.5909
						2.10287	-1192.6	37.5312	-1192.55	22.8498
						2.11115	-1192.49	38.1132	-1192.46	23.1314
						2.11944	-1192.38	38.7231	-1192.37	23.436
						2.12541	-1192.19	40.7323	-1192.23	24.7295
						2.13138	-1192	42.8393	-1192.08	26.1553
						2.13735	-1191.79	45.0226	-1191.93	27.6869
						2.14333	-1191.57	47.2637	-1191.76	29.302
						2.1493	-1191.34	49.547	-1191.59	30.9823
						2.15527	-1191.11	51.8588	-1191.42	32.7129
						2.16124	-1190.86	54.1878	-1191.23	34.4815
						2.16722	-1190.61	56.5241	-1191.04	36.2782
						2.17319	-1190.34	58.8594	-1190.84	38.095
						2.17916	-1190.07	61.1867	-1190.64	39.9252
						2.18513	-1189.79	63.5001	-1190.43	41.7634
						2.19111	-1189.5	65.7951	-1190.21	43.6049
						2.19708	-1189.2	68.0679	-1189.98	45.4459
						2.20305	-1188.89	70.316	-1189.75	47.2833
						2.20903	-1188.57	72.5375	-1189.51	49.1142
						2.215	-1188.25	74.7317	-1189.26	50.9364
						2.22097	-1187.91	76.8987	-1189.01	52.7478
						2.22694	-1187.57	79.0393	-1188.75	54.5467
						2.23292	-1187.22	81.1552	-1188.49	56.3314
						2.23889	-1186.87	83.2485	-1188.21	58.1007
						2.24486	-1186.5	85.3221	-1187.94	59.8532
						2.25083	-1186.13	87.3792	-1187.65	61.5879
						2.25681	-1185.75	89.4232	-1187.36	63.3038
						2.26278	-1185.37	91.4576	-1187.06	65.0001
						2.26875	-1184.97	93.4858	-1186.76	66.6758
						2.27472	-1184.57	95.5108	-1186.45	68.3302
						2.2807	-1184.16	97.5351	-1186.13	69.9627
						2.28667	-1183.75	99.5601	-1185.81	71.5726
						2.29264	-1183.33	101.586	-1185.48	73.1592
						2.29861	-1182.89	103.612	-1185.15	74.7221
						2.30459	-1182.46	105.636	-1184.8	76.2608
						2.31056	-1182.01	107.652	-1184.46	77.7746
						2.31653	-1181.56	109.654	-1184.11	79.2633
						2.32251	-1181.1	111.633	-1183.75	80.7263
						2.32848	-1180.63	113.577	-1183.38	82.1632
						2.33445	-1180.16	115.473	-1183.02	83.5736
						2.34042	-1179.68	117.306	-1182.64	84.9572
						2.3464	-1179.19	119.06	-1182.26	86.3136
						2.35237	-1178.7	120.719	-1181.87	87.6424
						2.35834	-1178.2	122.266	-1181.48	88.9434
						2.36431	-1177.7	123.689	-1181.09	90.2162
						2.37029	-1177.19	124.975	-1180.69	91.4606
						2.37626	-1176.68	126.12	-1180.28	92.6762
						2.38223	-1176.16	127.122	-1179.87	93.8629
						2.38821	-1175.65	127.986	-1179.45	95.0203
						2.39418	-1175.13	128.725	-1179.03	96.1482
						2.40015	-1174.61	129.356	-1178.6	97.2464
						2.40612	-1174.09	129.903	-1178.17	98.3148
						2.41209	-1173.58	130.394	-1177.74	99.353
						2.41807	-1173.06	130.855	-1177.3	100.361
						2.42404	-1172.55	131.316	-1176.85	101.339
						2.43001	-1172.04	131.803	-1176.4	102.286
						2.43599	-1171.53	132.339	-1175.95	103.202
						2.44196	-1171.02	132.942	-1175.49	104.088
						2.44793	-1170.51	133.626	-1175.03	104.943
						2.4539	-1170	134.403	-1174.56	105.768
						2.45988	-1169.48	135.282	-1174.09	106.561
						2.46585	-1168.96	136.272	-1173.62	107.324
						2.47182	-1168.44	137.385	-1173.14	108.056
						2.47779	-1167.91	138.634	-1172.66	108.758
						2.48377	-1167.36	140.034	-1172.18	109.429
						2.48974	-1166.81	141.6	-1171.69	110.07
						2.49571	-1166.24	143.348	-1171.2	110.68
						2.50169	-1165.66	145.287	-1170.7	111.261
						2.50766	-1165.06	147.423	-1170.2	111.812
						2.51363	-1164.44	149.751	-1169.7	112.334
						2.5196	-1163.81	152.26	-1169.2	112.827
						2.52557	-1163.16	154.931	-1168.69	113.29
						2.53155	-1162.49	157.741	-1168.18	113.726
						2.53752	-1161.8	160.669	-1167.67	114.133
						2.54349	-1161.09	163.701	-1167.15	114.513
						2.54947	-1160.36	166.833	-1166.63	114.865
						2.55544	-1159.62	170.074	-1166.11	115.191
						2.56141	-1158.85	173.451	-1165.59	115.49
						2.56738	-1158.07	177.009	-1165.07	115.763
						2.57336	-1157.26	180.806	-1164.54	116.011
						2.57933	-1156.44	184.916	-1164.01	116.233
						2.5853	-1155.59	189.42	-1163.48	116.431
						2.59127	-1154.72	194.402	-1162.95	116.605
						2.59725	-1153.82	199.939	-1162.41	116.755
						2.60322	-1152.9	206.09	-1161.87	116.882
						2.60919	-1151.94	212.882	-1161.33	116.985
						2.61517	-1150.95	220.297	-1160.79	117.067
						2.62114	-1149.93	228.257	-1160.25	117.126
						2.62711	-1148.87	236.619	-1159.71	117.164
						2.63308	-1147.78	245.173	-1159.16	117.18
						2.63906	-1146.65	253.652	-1158.62	117.176
						2.64503	-1145.49	261.757	-1158.07	117.151
						2.651	-1144.31	269.177	-1157.52	117.105
						2.65697	-1143.09	275.626	-1156.97	117.041
						2.66295	-1141.86	280.871	-1156.42	116.956
						2.66892	-1140.61	284.754	-1155.87	116.853
						2.67489	-1139.35	287.209	-1155.32	116.731
						2.68086	-1138.09	288.261	-1154.76	116.591
						2.68684	-1136.82	288.022	-1154.21	116.432
						2.69281	-1135.56	286.668	-1153.65	116.256
						2.69878	-1134.3	284.415	-1153.1	116.063
						2.70476	-1133.06	281.496	-1152.54	115.852
						2.71073	-1131.83	278.141	-1151.98	115.625
						2.7167	-1130.61	274.567	-1151.42	115.381
						2.72219	-1129.49	269.279	-1150.79	115.625
						2.72768	-1128.4	263.999	-1150.16	115.812
						2.73317	-1127.33	259.143	-1149.52	115.942
						2.73866	-1126.27	255.101	-1148.89	116.016
						2.74415	-1125.23	252.199	-1148.25	116.033
						2.74964	-1124.2	250.673	-1147.61	115.994
						2.75513	-1123.18	250.654	-1146.98	115.9
						2.76061	-1122.15	252.177	-1146.35	115.751
						2.7661	-1121.11	255.183	-1145.72	115.547
						2.77159	-1120.05	259.533	-1145.09	115.29
						2.77708	-1118.96	265.013	-1144.46	114.979
						2.78257	-1117.85	271.34	-1143.83	114.616
						2.78806	-1116.69	278.174	-1143.21	114.201
						2.79355	-1115.51	285.144	-1142.59	113.735
						2.79904	-1114.29	291.87	-1141.97	113.219
						2.80453	-1113.03	298.001	-1141.36	112.655
						2.81002	-1111.74	303.242	-1140.75	112.043
						2.81551	-1110.42	307.379	-1140.14	111.384
						2.821	-1109.08	310.299	-1139.54	110.68
						2.82649	-1107.73	311.997	-1138.95	109.933
						2.83197	-1106.36	312.576	-1138.35	109.143
						2.83746	-1104.99	312.236	-1137.77	108.313
						2.84295	-1103.63	311.262	-1137.19	107.443
						2.84844	-1102.28	310	-1136.61	106.536
						2.85393	-1100.95	308.828	-1136.05	105.594
						2.85942	-1099.64	308.129	-1135.48	104.618
						2.86491	-1098.36	308.252	-1134.93	103.61
						2.8704	-1097.12	309.481	-1134.38	102.572
						2.87589	-1095.92	312.006	-1133.84	101.505
						2.88138	-1094.77	315.903	-1133.3	100.412
						2.88687	-1093.66	321.133	-1132.77	99.2936
						2.89236	-1092.61	327.542	-1132.25	98.1519
						2.89785	-1091.61	334.892	-1131.74	96.9884
						2.90334	-1090.68	342.876	-1131.23	95.8047
						2.90883	-1089.81	351.154	-1130.74	94.6021
						2.91432	-1089.01	359.376	-1130.25	93.3821
						2.9198	-1088.28	367.206	-1129.77	92.1457
						2.92529	-1087.63	374.345	-1129.29	90.8942
						2.93078	-1087.06	380.542	-1128.83	89.6287
						2.93627	-1086.57	385.603	-1128.37	88.3501
						2.94176	-1086.17	389.404	-1127.93	87.0594
						2.94725	-1085.85	391.885	-1127.49	85.7572
						2.95274	-1085.62	393.045	-1127.06	84.4445
						2.95823	-1085.49	392.936	-1126.63	83.1219
						2.96372	-1085.44	391.642	-1126.22	81.7899
						2.96921	-1085.49	389.263	-1125.82	80.4492
						2.9747	-1085.62	385.898	-1125.42	79.1002
						2.98019	-1085.83	381.635	-1125.04	77.7436
						2.98568	-1086.12	376.555	-1124.66	76.3797
						2.99117	-1086.48	370.745	-1124.29	75.009
						2.99665	-1086.9	364.32	-1123.94	73.6319
						3.00214	-1087.38	357.445	-1123.59	72.2488
						3.00763	-1087.9	350.345	-1123.25	70.8602
						3.01312	-1088.45	343.295	-1122.92	69.4665
						3.01861	-1089.04	336.596	-1122.6	68.0682
						3.0241	-1089.64	330.533	-1122.28	66.6657
						3.02959	-1090.27	325.327	-1121.98	65.2596
						3.03508	-1090.91	321.099	-1121.69	63.8502
						3.04057	-1091.57	317.851	-1121.4	62.438
						3.04606	-1092.23	315.47	-1121.13	61.0237
						3.05155	-1092.92	313.751	-1120.86	59.6078
						3.05704	-1093.61	312.432	-1120.61	58.1907
						3.06252	-1094.32	311.221	-1120.36	56.7729
						3.06801	-1095.04	309.835	-1120.12	55.3551
						3.0735	-1095.76	308.025	-1119.89	53.9376
						3.07899	-1096.49	305.596	-1119.67	52.5209
						3.08448	-1097.21	302.425	-1119.46	51.1055
						3.08997	-1097.93	298.459	-1119.26	49.6916
						3.09546	-1098.64	293.719	-1119.07	48.2795
						3.10095	-1099.34	288.28	-1118.89	46.8695
						3.10644	-1100.01	282.261	-1118.71	45.4617
						3.11193	-1100.67	275.804	-1118.54	44.056
						3.11742	-1101.29	269.058	-1118.38	42.6524
						3.12291	-1101.9	262.161	-1118.23	41.2507
						3.1284	-1102.48	255.238	-1118.09	39.8505
						3.13389	-1103.03	248.386	-1117.96	38.4516
						3.13937	-1103.56	241.68	-1117.83	37.0533
						3.14486	-1104.06	235.169	-1117.71	35.655
						3.15035	-1104.54	228.882	-1117.6	34.2561
						3.15584	-1105	222.827	-1117.5	32.8557
						3.16133	-1105.44	217.003	-1117.4	31.4532
						3.16682	-1105.86	211.396	-1117.32	30.0476
						3.17231	-1106.27	205.987	-1117.23	28.6382
						3.1778	-1106.66	200.758	-1117.16	27.2242
						3.18329	-1107.04	195.688	-1117.09	25.8052
						3.18878	-1107.4	190.761	-1117.03	24.3808
						3.19427	-1107.76	185.964	-1116.97	22.9509
						3.19976	-1108.1	181.293	-1116.92	21.5161
						3.20525	-1108.44	176.746	-1116.87	20.0776
						3.21074	-1108.76	172.332	-1116.83	18.6377
						3.21623	-1109.07	168.063	-1116.79	17.2002
						3.22172	-1109.38	163.955	-1116.76	15.7711
						3.2272	-1109.67	160.03	-1116.73	14.3601
						3.23269	-1109.96	156.305	-1116.71	12.9817
						3.23818	-1110.23	152.801	-1116.69	11.659
						3.24367	-1110.5	149.532	-1116.67	10.4273
						3.24916	-1110.77	146.51	-1116.66	9.34055
						3.25465	-1111.02	143.74	-1116.65	8.4766
						3.26014	-1111.27	141.224	-1116.65	7.93447
						3.26563	-1111.51	138.957	-1116.64	7.81042
						3.27248	-1111.43	134.941	-1116.63	8.30103
						3.27934	-1111.37	130.76	-1116.63	9.06569
						3.28619	-1111.33	126.472	-1116.63	10.042
						3.29304	-1111.32	122.143	-1116.65	11.1746
						3.29989	-1111.33	117.854	-1116.67	12.4207
						3.30675	-1111.37	113.693	-1116.7	13.7494
						3.3136	-1111.44	109.751	-1116.74	15.1389
						3.32045	-1111.54	106.117	-1116.79	16.574
						3.32731	-1111.67	102.873	-1116.85	18.0439
						3.33416	-1111.83	100.08	-1116.91	19.5408
						3.34102	-1112.01	97.777	-1116.99	21.0592
						3.34787	-1112.22	95.975	-1117.08	22.5949
						3.35472	-1112.45	94.6558	-1117.17	24.1451
						3.36158	-1112.72	93.7766	-1117.28	25.7072
						3.36843	-1113	93.2761	-1117.4	27.2797
						3.37528	-1113.31	93.084	-1117.52	28.861
						3.38213	-1113.63	93.1284	-1117.66	30.4499
						3.38899	-1113.98	93.3428	-1117.81	32.0454
						3.39584	-1114.34	93.6703	-1117.97	33.6466
						3.40269	-1114.71	94.0656	-1118.14	35.2525
						3.40955	-1115.1	94.4943	-1118.32	36.8619
						3.4164	-1115.5	94.9323	-1118.52	38.4739
						3.42325	-1115.92	95.3632	-1118.72	40.0872
						3.43011	-1116.34	95.7769	-1118.94	41.7004
						3.43696	-1116.77	96.1672	-1119.16	43.3118
						3.44381	-1117.2	96.5302	-1119.4	44.9199
						3.45067	-1117.64	96.8627	-1119.65	46.5226
						3.45752	-1118.09	97.1609	-1119.92	48.1177
						3.46437	-1118.55	97.4191	-1120.19	49.703
						3.47123	-1119.01	97.6292	-1120.47	51.2758
						3.47808	-1119.47	97.7808	-1120.77	52.8336
						3.48493	-1119.94	97.8622	-1121.08	54.3734
						3.49179	-1120.42	97.8621	-1121.39	55.8924
						3.49864	-1120.9	97.7733	-1121.72	57.3876
						3.50549	-1121.38	97.5952	-1122.06	58.8558
						3.51235	-1121.87	97.3373	-1122.41	60.2942
						3.5192	-1122.36	97.0209	-1122.77	61.6996
						3.52605	-1122.86	96.6788	-1123.14	63.0692
						3.53291	-1123.36	96.3533	-1123.52	64.4001
						3.53976	-1123.87	96.092	-1123.91	65.6899
						3.54661	-1124.39	95.9421	-1124.31	66.9361
						3.55347	-1124.91	95.9455	-1124.72	68.1365
						3.56032	-1125.44	96.1332	-1125.14	69.2892
						3.56717	-1125.97	96.5219	-1125.56	70.3925
						3.57403	-1126.52	97.1124	-1126	71.4452
						3.58088	-1127.07	97.8907	-1126.44	72.4461
						3.58773	-1127.64	98.83	-1126.89	73.3946
						3.59459	-1128.21	99.8949	-1127.34	74.2903
						3.60144	-1128.79	101.046	-1127.8	75.133
						3.60829	-1129.39	102.241	-1128.27	75.9229
						3.61515	-1129.99	103.444	-1128.75	76.6605
						3.622	-1130.59	104.62	-1129.23	77.3465
						3.62885	-1131.21	105.739	-1129.71	77.9819
						3.63571	-1131.83	106.778	-1130.2	78.5678
						3.64256	-1132.46	107.718	-1130.7	79.1057
						3.64941	-1133.09	108.543	-1131.2	79.5969
						3.65627	-1133.73	109.243	-1131.7	80.0431
						3.66312	-1134.37	109.808	-1132.21	80.4461
						3.66997	-1135.02	110.232	-1132.72	80.8077
						3.67683	-1135.66	110.511	-1133.23	81.1297
						3.68368	-1136.31	110.643	-1133.75	81.414
						3.69053	-1136.96	110.628	-1134.27	81.6623
						3.69739	-1137.61	110.467	-1134.79	81.8765
						3.70424	-1138.25	110.165	-1135.32	82.0582
						3.71109	-1138.9	109.728	-1135.84	82.209
						3.71794	-1139.54	109.163	-1136.37	82.3304
						3.7248	-1140.18	108.48	-1136.9	82.4237
						3.73165	-1140.81	107.691	-1137.44	82.4901
						3.7385	-1141.44	106.806	-1137.97	82.5305
						3.74536	-1142.06	105.839	-1138.51	82.5457
						3.75221	-1142.68	104.803	-1139.04	82.5364
						3.75907	-1143.29	103.709	-1139.58	82.5027
						3.76592	-1143.9	102.572	-1140.12	82.4449
						3.77277	-1144.5	101.403	-1140.65	82.3627
						3.77962	-1145.1	100.212	-1141.19	82.2558
						3.78648	-1145.68	99.0098	-1141.73	82.1236
						3.79333	-1146.26	97.8039	-1142.27	81.965
						3.80018	-1146.84	96.6016	-1142.81	81.7789
						3.80704	-1147.41	95.4086	-1143.35	81.564
						3.81389	-1147.97	94.229	-1143.88	81.3185
						3.82074	-1148.52	93.0661	-1144.42	81.0406
						3.8276	-1149.07	91.9215	-1144.96	80.7282
						3.83445	-1149.61	90.7963	-1145.49	80.3789
						3.8413	-1150.15	89.6902	-1146.02	79.9904
						3.84816	-1150.67	88.6025	-1146.55	79.5601
						3.85501	-1151.2	87.5317	-1147.08	79.0853
						3.86186	-1151.71	86.4756	-1147.61	78.5634
						3.86872	-1152.23	85.4319	-1148.13	77.9917
						3.87557	-1152.73	84.3976	-1148.65	77.3676
						3.88242	-1153.23	83.3697	-1149.17	76.6887
						3.88928	-1153.73	82.345	-1149.68	75.9527
						3.89613	-1154.21	81.32	-1150.19	75.1577
						3.90298	-1154.7	80.2914	-1150.69	74.3021
						3.90984	-1155.17	79.2555	-1151.19	73.3847
						3.91669	-1155.65	78.2091	-1151.68	72.405
						3.92354	-1156.11	77.1489	-1152.17	71.3631
						3.9304	-1156.57	76.0716	-1152.65	70.2597
						3.93725	-1157.02	74.9745	-1153.12	69.0965
						3.9441	-1157.47	73.8551	-1153.59	67.876
						3.95096	-1157.91	72.7111	-1154.05	66.6018
						3.9637	-1158.23	72.3805	-1154.42	66.2364
						3.97644	-1158.54	72.0716	-1154.78	65.8899
						3.98917	-1158.85	71.7819	-1155.15	65.5613
						4.00191	-1159.16	71.509	-1155.5	65.2498
						4.01465	-1159.47	71.2503	-1155.85	64.9542
						4.02739	-1159.78	71.0036	-1156.2	64.6737
						4.04013	-1160.08	70.7667	-1156.55	64.4072
						4.05287	-1160.39	70.5377	-1156.88	64.1537
						4.06561	-1160.69	70.3149	-1157.22	63.9122
						4.07835	-1160.99	70.0969	-1157.55	63.6816
						4.09109	-1161.28	69.8826	-1157.87	63.4608
						4.10383	-1161.58	69.6712	-1158.2	63.2488
						4.11657	-1161.87	69.4621	-1158.51	63.0445
						4.12931	-1162.15	69.255	-1158.83	62.8469
						4.14205	-1162.44	69.0497	-1159.14	62.6549
						4.15479	-1162.72	68.8465	-1159.44	62.4674
						4.16753	-1163	68.6453	-1159.75	62.2834
						4.18027	-1163.28	68.4466	-1160.05	62.1019
						4.19301	-1163.55	68.2504	-1160.34	61.9217
						4.20575	-1163.82	68.0572	-1160.63	61.742
						4.21848	-1164.08	67.867	-1160.92	61.5617
						4.23122	-1164.34	67.68	-1161.21	61.3797
						4.24396	-1164.6	67.4961	-1161.49	61.1953
						4.2567	-1164.86	67.3152	-1161.77	61.0073
						4.26944	-1165.11	67.137	-1162.04	60.8149
						4.28218	-1165.35	66.961	-1162.31	60.6172
						4.29492	-1165.6	66.7866	-1162.58	60.4133
						4.30766	-1165.84	66.613	-1162.85	60.2024
						4.3204	-1166.08	66.4393	-1163.11	59.9835
						4.33314	-1166.31	66.2645	-1163.37	59.756
						4.34588	-1166.55	66.0874	-1163.62	59.5189
						4.35862	-1166.78	65.9069	-1163.88	59.2716
						4.37136	-1167	65.7215	-1164.13	59.0133
						4.3841	-1167.22	65.5298	-1164.37	58.7432
						4.39684	-1167.44	65.3305	-1164.62	58.4607
						4.40958	-1167.66	65.1221	-1164.86	58.165
						4.42232	-1167.88	64.9031	-1165.09	57.8555
						4.43505	-1168.09	64.6721	-1165.33	57.5316
						4.44779	-1168.3	64.4275	-1165.56	57.1927
						4.46053	-1168.5	64.1681	-1165.79	56.8381
						4.47327	-1168.71	63.8926	-1166.02	56.4673
						4.48601	-1168.91	63.5995	-1166.24	56.0797
						4.49875	-1169.11	63.2879	-1166.46	55.6748
						4.51149	-1169.3	62.9566	-1166.68	55.2521
						4.52423	-1169.49	62.6046	-1166.89	54.8112
						4.53697	-1169.68	62.2313	-1167.11	54.3515
						4.54971	-1169.86	61.8358	-1167.31	53.8726
						4.56245	-1170.04	61.4176	-1167.52	53.3743
						4.57519	-1170.22	60.9763	-1167.73	52.856
						4.58793	-1170.4	60.5117	-1167.93	52.3175
						4.60067	-1170.57	60.0234	-1168.12	51.7586
						4.61341	-1170.73	59.5115	-1168.32	51.1788
						4.62615	-1170.89	58.9761	-1168.51	50.5781
						4.63888	-1171.05	58.4173	-1168.7	49.9562
						4.65162	-1171.21	57.8354	-1168.89	49.3129
						4.66436	-1171.36	57.2307	-1169.08	48.6482
						4.6771	-1171.5	56.6036	-1169.26	47.962
						4.68984	-1171.64	55.9546	-1169.44	47.2542
						4.70258	-1171.78	55.2841	-1169.61	46.5248
						4.71532	-1171.91	54.5927	-1169.78	45.7738
						4.72806	-1172.04	53.8809	-1169.96	45.0014
						4.7408	-1172.17	53.1492	-1170.12	44.2075
						4.75354	-1172.29	52.3982	-1170.29	43.3922
						4.76628	-1172.4	51.6282	-1170.45	42.5558
						4.77902	-1172.51	50.8398	-1170.61	41.6984
						4.79176	-1172.62	50.0335	-1170.76	40.8202
						4.8045	-1172.72	49.2096	-1170.91	39.9214
						4.81724	-1172.82	48.3685	-1171.06	39.0022
						4.82998	-1172.91	47.5105	-1171.21	38.063
						4.84272	-1173	46.6361	-1171.35	37.1039
						4.85545	-1173.08	45.7454	-1171.49	36.1253
						4.86819	-1173.16	44.839	-1171.63	35.1276
						4.88093	-1173.24	43.9169	-1171.76	34.1109
						4.89367	-1173.31	42.9797	-1171.89	33.0757
						4.90641	-1173.38	42.0278	-1172.02	32.0223
						4.91915	-1173.44	41.0615	-1172.14	30.9511
						4.93189	-1173.5	40.0815	-1172.26	29.8624
						4.94463	-1173.55	39.0884	-1172.38	28.7566
						4.95737	-1173.6	38.083	-1172.5	27.6341
						4.97011	-1173.65	37.0661	-1172.61	26.4953
						4.98285	-1173.69	36.039	-1172.71	25.3408
						4.99559	-1173.73	35.0029	-1172.81	24.1708
						5.00833	-1173.77	33.9594	-1172.91	22.986
						5.02107	-1173.8	32.9104	-1173.01	21.7869
						5.03381	-1173.82	31.8581	-1173.1	20.5743
						5.04655	-1173.85	30.8051	-1173.19	19.3487
						5.05929	-1173.87	29.7547	-1173.28	18.1113
						5.07202	-1173.88	28.7105	-1173.36	16.8631
						5.08476	-1173.89	27.6769	-1173.43	15.6057
						5.0975	-1173.9	26.6592	-1173.51	14.3409
						5.11024	-1173.9	25.6635	-1173.58	13.0715
						5.12298	-1173.9	24.697	-1173.64	11.8014
						5.13572	-1173.89	23.7682	-1173.7	10.5361
						5.14846	-1173.88	22.8868	-1173.76	9.28452
						5.1612	-1173.87	22.0641	-1173.81	8.06072
						5.17394	-1173.85	21.3126	-1173.86	6.88868
						5.18668	-1173.83	20.6462	-1173.9	5.81067
						5.19942	-1173.8	20.0799	-1173.94	4.90211
						5.21216	-1173.77	19.6287	-1173.98	4.28721
						5.2249	-1173.73	19.3077	-1174.01	4.11558
						5.23576	-1173.73	19.4349	-1174.02	4.30348
						5.24662	-1173.73	19.6153	-1174.03	4.66571
						5.25749	-1173.73	19.8444	-1174.04	5.1574
						5.26835	-1173.73	20.1176	-1174.05	5.73797
						5.27921	-1173.73	20.4303	-1174.06	6.37652
						5.29007	-1173.72	20.7778	-1174.06	7.05132
						5.30094	-1173.72	21.1557	-1174.07	7.74743
						5.3118	-1173.71	21.5598	-1174.07	8.45463
						5.32266	-1173.7	21.9861	-1174.08	9.16579
						5.33353	-1173.7	22.4308	-1174.08	9.87585
						5.34439	-1173.69	22.8906	-1174.08	10.5811
						5.35525	-1173.68	23.3621	-1174.09	11.2789
						5.36612	-1173.67	23.8425	-1174.09	11.9671
						5.37698	-1173.66	24.3291	-1174.09	12.6441
						5.38784	-1173.65	24.8195	-1174.09	13.3087
						5.39871	-1173.64	25.3115	-1174.09	13.9597
						5.40957	-1173.63	25.8032	-1174.09	14.5965
						5.42043	-1173.62	26.2927	-1174.09	15.2182
						5.4313	-1173.6	26.7784	-1174.09	15.8243
						5.44216	-1173.59	27.2588	-1174.09	16.4143
						5.45302	-1173.58	27.7327	-1174.09	16.9877
						5.46388	-1173.57	28.1988	-1174.08	17.5441
						5.47475	-1173.56	28.6559	-1174.08	18.0833
						5.48561	-1173.54	29.1033	-1174.08	18.6048
						5.49647	-1173.53	29.5399	-1174.08	19.1084
						5.50734	-1173.52	29.9649	-1174.08	19.5939
						5.5182	-1173.51	30.3777	-1174.08	20.0609
						5.52906	-1173.5	30.7776	-1174.08	20.5094
						5.53993	-1173.49	31.1639	-1174.08	20.939
						5.55079	-1173.48	31.5361	-1174.08	21.3497
						5.56165	-1173.46	31.8938	-1174.08	21.7412
						5.57251	-1173.45	32.2365	-1174.08	22.1134
						5.58338	-1173.45	32.5637	-1174.08	22.4662
						5.59424	-1173.44	32.8751	-1174.08	22.7993
						5.6051	-1173.43	33.1704	-1174.08	23.1128
						5.61597	-1173.42	33.4493	-1174.08	23.4064
						5.62683	-1173.41	33.7114	-1174.08	23.68
						5.63769	-1173.41	33.9566	-1174.09	23.9337
						5.64855	-1173.4	34.1846	-1174.09	24.1672
						5.65942	-1173.39	34.3951	-1174.09	24.3805
						5.67028	-1173.39	34.5881	-1174.1	24.5735
						5.68114	-1173.38	34.7633	-1174.1	24.7462
						5.69201	-1173.38	34.9205	-1174.1	24.8985
						5.70287	-1173.38	35.0598	-1174.11	25.0304
						5.71373	-1173.38	35.1808	-1174.12	25.1417
						5.7246	-1173.38	35.2836	-1174.12	25.2326
						5.73546	-1173.38	35.3681	-1174.13	25.3029
						5.74632	-1173.38	35.4341	-1174.14	25.3527
						5.75719	-1173.38	35.4816	-1174.14	25.3819
						5.76805	-1173.38	35.5105	-1174.15	25.3906
						5.77891	-1173.38	35.5209	-1174.16	25.3787
						5.78977	-1173.39	35.5127	-1174.17	25.3462
						5.80064	-1173.39	35.4859	-1174.18	25.2933
						5.8115	-1173.4	35.4405	-1174.19	25.2199
						5.82236	-1173.4	35.3765	-1174.21	25.126
						5.83323	-1173.41	35.294	-1174.22	25.0117
						5.84409	-1173.42	35.193	-1174.23	24.8771
						5.85495	-1173.43	35.0737	-1174.24	24.7222
						5.86582	-1173.44	34.936	-1174.26	24.5471
						5.87668	-1173.45	34.7802	-1174.27	24.3518
						5.88754	-1173.46	34.6063	-1174.29	24.1365
						5.89841	-1173.47	34.4145	-1174.3	23.9013
						5.90927	-1173.49	34.205	-1174.32	23.6462
						5.92013	-1173.5	33.978	-1174.33	23.3713
						5.93099	-1173.51	33.7338	-1174.35	23.0768
						5.94186	-1173.53	33.4725	-1174.37	22.7628
						5.95272	-1173.54	33.1946	-1174.38	22.4295
						5.96358	-1173.56	32.9003	-1174.4	22.0769
						5.97445	-1173.58	32.5901	-1174.42	21.7052
						5.98531	-1173.59	32.2643	-1174.44	21.3146
						5.99617	-1173.61	31.9234	-1174.46	20.9053
						6.00704	-1173.63	31.5679	-1174.47	20.4774
						6.0179	-1173.65	31.1984	-1174.49	20.0311
						6.02876	-1173.67	30.8154	-1174.51	19.5667
						6.03962	-1173.69	30.4198	-1174.53	19.0843
						6.05049	-1173.7	30.0122	-1174.55	18.5842
						6.06135	-1173.72	29.5935	-1174.57	18.0666
						6.07221	-1173.74	29.1646	-1174.59	17.5318
						6.08308	-1173.76	28.7264	-1174.61	16.9801
						6.09394	-1173.78	28.2802	-1174.63	16.4118
						6.1048	-1173.8	27.827	-1174.65	15.8272
						6.11567	-1173.82	27.3682	-1174.67	15.2269
						6.12653	-1173.84	26.9053	-1174.68	14.6111
						6.13739	-1173.86	26.4399	-1174.7	13.9804
						6.14825	-1173.88	25.9737	-1174.72	13.3355
						6.15912	-1173.9	25.5086	-1174.74	12.677
						6.16998	-1173.91	25.0467	-1174.75	12.0058
						6.18084	-1173.93	24.5903	-1174.77	11.3229
						6.19171	-1173.95	24.1418	-1174.79	10.6295
						6.20257	-1173.96	23.7041	-1174.8	9.92748
						6.21343	-1173.98	23.2798	-1174.82	9.21885
						6.2243	-1173.99	22.8723	-1174.83	8.50652
						6.23516	-1174.01	22.4849	-1174.85	7.79447
						6.24602	-1174.02	22.121	-1174.86	7.08829
						6.25688	-1174.03	21.7845	-1174.87	6.39603
						6.26775	-1174.04	21.4792	-1174.88	5.72962
						6.27861	-1174.05	21.2092	-1174.89	5.10695
						6.28947	-1174.06	20.9785	-1174.9	4.5547
						6.30034	-1174.07	20.7912	-1174.91	4.11107
						6.3112	-1174.07	20.6512	-1174.91	3.82455
						6.32058	-1174.07	20.7246	-1174.92	3.992
						6.32996	-1174.07	20.8279	-1174.92	4.26923
						6.33934	-1174.06	20.9589	-1174.92	4.63129
						6.34873	-1174.05	21.1155	-1174.92	5.05514
						6.35811	-1174.05	21.2955	-1174.92	5.52215
						6.36749	-1174.04	21.4967	-1174.92	6.01823
						6.37687	-1174.03	21.7169	-1174.92	6.53306
						6.38625	-1174.03	21.9541	-1174.91	7.05909
						6.39563	-1174.02	22.2061	-1174.91	7.59084
						6.40501	-1174.01	22.4711	-1174.91	8.12422
						6.4144	-1174	22.7472	-1174.9	8.6562
						6.42378	-1173.99	23.0326	-1174.9	9.18443
						6.43316	-1173.98	23.3255	-1174.9	9.70711
						6.44254	-1173.97	23.6245	-1174.89	10.2228
						6.45192	-1173.96	23.9281	-1174.89	10.7304
						6.4613	-1173.95	24.2347	-1174.88	11.229
						6.47069	-1173.94	24.5432	-1174.88	11.7177
						6.48007	-1173.93	24.8524	-1174.87	12.196
						6.48945	-1173.92	25.161	-1174.87	12.6632
						6.49883	-1173.91	25.468	-1174.86	13.119
						6.50821	-1173.9	25.7725	-1174.86	13.5629
						6.51759	-1173.89	26.0735	-1174.85	13.9945
						6.52698	-1173.88	26.3701	-1174.84	14.4136
						6.53636	-1173.87	26.6617	-1174.84	14.8198
						6.54574	-1173.86	26.9475	-1174.83	15.2129
						6.55512	-1173.85	27.2267	-1174.83	15.5926
						6.5645	-1173.84	27.4988	-1174.82	15.9588
						6.57388	-1173.84	27.7632	-1174.81	16.3112
						6.58326	-1173.83	28.0193	-1174.81	16.6496
						6.59265	-1173.82	28.2667	-1174.8	16.9739
						6.60203	-1173.81	28.5048	-1174.8	17.284
						6.61141	-1173.8	28.7333	-1174.79	17.5796
						6.62079	-1173.8	28.9518	-1174.79	17.8607
						6.63017	-1173.79	29.1598	-1174.78	18.1271
						6.63955	-1173.78	29.3571	-1174.78	18.3787
						6.64893	-1173.78	29.5433	-1174.77	18.6154
						6.65831	-1173.77	29.7182	-1174.77	18.8371
						6.6677	-1173.77	29.8815	-1174.77	19.0437
						6.67708	-1173.76	30.0329	-1174.76	19.2352
						6.68646	-1173.76	30.1722	-1174.76	19.4114
						6.69584	-1173.75	30.2993	-1174.76	19.5723
						6.70522	-1173.75	30.4139	-1174.75	19.7177
						6.7146	-1173.75	30.5159	-1174.75	19.8478
						6.72399	-1173.75	30.6051	-1174.75	19.9624
						6.73337	-1173.74	30.6815	-1174.75	20.0614
						6.74275	-1173.74	30.7448	-1174.75	20.1449
						6.75213	-1173.74	30.7951	-1174.75	20.2127
						6.76151	-1173.74	30.8322	-1174.74	20.2649
						6.77089	-1173.74	30.8561	-1174.74	20.3015
						6.78027	-1173.74	30.8667	-1174.74	20.3224
						6.78966	-1173.74	30.864	-1174.74	20.3277
						6.79904	-1173.74	30.848	-1174.75	20.3172
						6.80842	-1173.75	30.8187	-1174.75	20.2911
						6.8178	-1173.75	30.7761	-1174.75	20.2494
						6.82718	-1173.75	30.7203	-1174.75	20.192
						6.83656	-1173.75	30.6513	-1174.75	20.119
						6.84595	-1173.76	30.5691	-1174.75	20.0304
						6.85533	-1173.76	30.4739	-1174.76	19.9262
						6.86471	-1173.77	30.3657	-1174.76	19.8065
						6.87409	-1173.77	30.2447	-1174.76	19.6713
						6.88347	-1173.78	30.1111	-1174.77	19.5207
						6.89285	-1173.78	29.9649	-1174.77	19.3548
						6.90223	-1173.79	29.8063	-1174.78	19.1735
						6.91162	-1173.79	29.6355	-1174.78	18.977
						6.921	-1173.8	29.4528	-1174.79	18.7653
						6.93038	-1173.81	29.2584	-1174.79	18.5385
						6.93976	-1173.82	29.0525	-1174.8	18.2967
						6.94914	-1173.82	28.8355	-1174.8	18.0401
						6.95852	-1173.83	28.6076	-1174.81	17.7686
						6.9679	-1173.84	28.3692	-1174.82	17.4824
						6.97729	-1173.85	28.1207	-1174.82	17.1817
						6.98667	-1173.86	27.8624	-1174.83	16.8665
						6.99605	-1173.87	27.5949	-1174.83	16.537
						7.00543	-1173.88	27.3184	-1174.84	16.1933
						7.01481	-1173.88	27.0337	-1174.85	15.8355
						7.02419	-1173.89	26.7413	-1174.86	15.4639
						7.03357	-1173.9	26.4416	-1174.86	15.0787
						7.04296	-1173.91	26.1355	-1174.87	14.6799
						7.05234	-1173.92	25.8235	-1174.88	14.2678
						7.06172	-1173.93	25.5066	-1174.88	13.8427
						7.0711	-1173.94	25.1854	-1174.89	13.4047
						7.08048	-1173.95	24.8608	-1174.9	12.9543
						7.08986	-1173.96	24.534	-1174.91	12.4916
						7.09924	-1173.97	24.2057	-1174.91	12.017
						7.10863	-1173.98	23.8773	-1174.92	11.531
						7.11801	-1173.99	23.5499	-1174.93	11.034
						7.12739	-1174	23.2248	-1174.93	10.5265
						7.13677	-1174.01	22.9033	-1174.94	10.0093
						7.14615	-1174.01	22.5871	-1174.95	9.48312
						7.15553	-1174.02	22.2777	-1174.95	8.94893
						7.16492	-1174.03	21.9767	-1174.96	8.40798
						7.1743	-1174.04	21.6861	-1174.96	7.86186
						7.18368	-1174.04	21.4077	-1174.97	7.31265
						7.19306	-1174.05	21.1436	-1174.97	6.7631
						7.20244	-1174.06	20.8958	-1174.98	6.21698
						7.21182	-1174.06	20.6667	-1174.98	5.67951
						7.22121	-1174.07	20.4583	-1174.98	5.15809
						7.23059	-1174.07	20.2731	-1174.99	4.66334
						7.23997	-1174.08	20.1135	-1174.99	4.21049
						7.24935	-1174.08	19.9816	-1174.99	3.82088

## Sheet: Figure2
Figure 2: Pre-trained and fine-tuned NewtonNet performance on Hessian prediction of the test set. (a) The pre-trained model accurately predicts Hessians at R and P minima geometries but fails dramatically at TSs. (b) The fine-tuned model using the T1x data significantly improves the accuracy at TSs but with notable underestimation of Hessian eigenvalues. (c) Augmenting the T1x dataset with compre…
		Pre-trained (ANI-1)						Fine-tuned (T1x)						Fine-tuned (T1x-aug)
		R		TS		P		R		TS		P		R		TS		P
		dft_eigenvalue	nn_eigenvalue	dft_eigenvalue	nn_eigenvalue	dft_eigenvalue	nn_eigenvalue	dft_eigenvalue	nn_eigenvalue	dft_eigenvalue	nn_eigenvalue	dft_eigenvalue	nn_eigenvalue	dft_eigenvalue	nn_eigenvalue	dft_eigenvalue	nn_eigenvalue	dft_eigenvalue	nn_eigenvalue
		-0.136164	-0.465544	-429.853	-1463.75	-0.101338	-10.1373	-0.136164	0.383876	-429.853	-491.495	-0.101338	-0.32139	-0.136164	-0.344932	-429.853	-410.08	-0.101338	-0.709346
		-1.00302e-09	3.41416e-13	-0.0634923	-26.1025	-1.52103e-09	3.63596e-13	-1.00302e-09	2.4381e-13	-0.0634923	-0.0121961	-1.52103e-09	4.79462e-13	-1.00302e-09	1.04857e-13	-0.0634923	-1.48022	-1.52103e-09	8.06428e-14
		-7.87128e-10	2.36241e-13	-0.0207009	-1.74787	-2.20471e-10	-1.04544e-14	-7.87128e-10	5.61581e-13	-0.0207009	0.458033	-2.20471e-10	-5.68499e-13	-7.87128e-10	8.77788e-13	-0.0207009	-0.0655554	-2.20471e-10	3.57576e-13
		9.41962e-11	-2.27729e-13	-8.05464e-10	-2.67326e-13	2.67551e-10	-4.44293e-13	9.41962e-11	-3.06472e-14	-8.05464e-10	6.65378e-14	2.67551e-10	2.13227e-13	9.41962e-11	1.65149e-13	-8.05464e-10	8.10241e-14	2.67551e-10	-2.581e-13
		0.149111	0.0799204	-2.76633e-10	7.29178e-14	0.0506169	2.1966	0.149111	0.00352375	-2.76633e-10	8.2015e-13	0.0506169	-0.0310099	0.149111	0.0540482	-2.76633e-10	3.35579e-14	0.0506169	-0.153815
		0.176944	-0.0346805	1.20954e-09	1.82061e-13	0.0903806	0.853285	0.176944	0.158859	1.20954e-09	4.73475e-13	0.0903806	0.841804	0.176944	0.0149837	1.20954e-09	-9.9698e-15	0.0903806	0.0289378
		0.995039	1.16159	0.0186216	-0.188141	0.491026	-0.826479	0.995039	1.35246	0.0186216	0.0795685	0.491026	-0.426881	0.995039	0.986836	0.0186216	0.154356	0.491026	0.386958
		22.4067	13.4586	0.707671	0.92078	24.458	76.2212	22.4067	22.8335	0.707671	1.82659	24.458	22.9362	22.4067	22.1781	0.707671	0.53981	24.458	21.3096
		34.0234	35.8108	15.6386	-124.279	29.4209	34.9947	34.0234	32.6159	15.6386	-3.57338	29.4209	26.0447	34.0234	33.5986	15.6386	-0.537863	29.4209	24.6818
		105.454	35.2945	29.5301	11.796	70.8547	21.5358	105.454	96.5733	29.5301	25.2846	70.8547	52.0806	105.454	101.814	29.5301	24.3237	70.8547	56.7734
		109.254	109.686	33.1698	24.692	111.424	120.317	109.254	105.939	33.1698	29.8637	111.424	98.4039	109.254	110.152	33.1698	30.2982	111.424	95.474
		126.054	95.5276	108.821	60.437	129.943	46.3028	126.054	113.407	108.821	75.8152	129.943	93.9755	126.054	118.699	108.821	79.6419	129.943	96.2969
		153.482	158.859	128.885	132.738	158.442	162.486	153.482	150.079	128.885	115.602	158.442	126.128	153.482	153.725	128.885	112.263	158.442	127.587
		175.739	182.72	171.98	189.071	206.178	211.45	175.739	157.251	171.98	149.643	206.178	184.319	175.739	169.096	171.98	149.213	206.178	175.248
		217.943	176.621	191.614	106.482	208.623	182.081	217.943	185.134	191.614	134.773	208.623	148.615	217.943	202.6	191.614	154.895	208.623	159.154
		252.892	279.517	235.816	256.283	249.163	261.931	252.892	211.981	235.816	183.61	249.163	181.88	252.892	236.506	235.816	195.726	249.163	192.8
		272.735	264.358	257.952	247.307	257.361	246.838	272.735	221.637	257.952	186.935	257.361	179.024	272.735	250.649	257.952	198.045	257.361	186.726
		406.384	429.042	317.719	345.142	381.757	384.328	406.384	369.382	317.719	266.194	381.757	326.748	406.384	393.369	317.719	266.147	381.757	323.581
		490.386	512.467	425.219	421.513	433.512	335.197	490.386	478.928	425.219	203.179	433.512	266.579	490.386	485.116	425.219	372.349	433.512	315.941
		529.142	575.462	449.558	209.382	471.93	482.31	529.142	516.105	449.558	290.678	471.93	423.465	529.142	521.848	449.558	316.623	471.93	417.213
		535.138	415.977	501.735	523.189	513.004	504.74	535.138	468.985	501.735	462.839	513.004	465.497	535.138	513.984	501.735	445.803	513.004	441.668
		680.478	500.966	583.431	705.893	644.804	528.504	680.478	592.173	583.431	509.559	644.804	483.931	680.478	644.449	583.431	469.73	644.804	459.3
		793.48	847.336	669.946	304.466	831.383	852.874	793.48	757.58	669.946	453.479	831.383	713.407	793.48	790.844	669.946	530.521	831.383	706.12
		1167.71	1130.66	1027.26	948.296	950.828	922.476	1167.71	1021.82	1027.26	870.172	950.828	842.35	1167.71	1133.51	1027.26	868.41	950.828	772.854
		1465.75	1469.46	1099.52	1098.97	1148.65	1291	1465.75	1300.18	1099.52	929.519	1148.65	976.548	1465.75	1421.86	1099.52	990.312	1148.65	903.651
		1642.62	1696.38	1304.95	1356.8	1514.69	1641.27	1642.62	1455.97	1304.95	1083.55	1514.69	1131.95	1642.62	1608.16	1304.95	1155.43	1514.69	1218.49
		1893.88	1975.77	1639	1661.77	1559.08	1896.35	1893.88	1687.63	1639	1268.2	1559.08	1299.54	1893.88	1852.23	1639	1317.03	1559.08	1276.47
		1925.01	1938.33	1741.7	2040.5	1933.06	1950.82	1925.01	1468.55	1741.7	1455.28	1933.06	1291.45	1925.01	1812.86	1741.7	1551.57	1933.06	1537.75
		1951.63	2028.7	1927.24	1908.34	1990.23	2054.64	1951.63	1559.01	1927.24	1314.03	1990.23	1386.54	1951.63	1867.55	1927.24	1592.96	1990.23	1598.24
		2091.11	2222.27	2008.4	1959.22	2286.6	2519.26	2091.11	1780.04	2008.4	1413.03	2286.6	1825.87	2091.11	2004.39	2008.4	1666.49	2286.6	1801.22
		2396.41	2554	2284.82	2448.94	2645.94	3056.53	2396.41	2112.45	2284.82	1811.4	2645.94	2176.11	2396.41	2376.11	2284.82	1871.88	2645.94	2157.67
		3012.48	3287.09	2800.55	2983.2	2907.81	2773.02	3012.48	2447.63	2800.55	2390.54	2907.81	2238.5	3012.48	2896.57	2800.55	2438.89	2907.81	2359.78
		3379.56	3614.39	2977.02	3095.1	3256.64	3836.68	3379.56	2947.62	2977.02	2525.03	3256.64	2807.5	3379.56	3354.9	2977.02	2561.92	3256.64	2688.73
		-0.136164	-0.465544	-4.8746	7.178	-0.00822535	-0.571028	-0.136164	0.383876	-4.8746	-0.58464	-0.00822535	-0.106882	-0.136164	-0.344932	-4.8746	3.77663	-0.00822535	-0.106425
		-1.00302e-09	3.41416e-13	-0.0788366	-2.89884	-1.51036e-09	-2.28064e-13	-1.00302e-09	2.4381e-13	-0.0788366	0.0306488	-1.51036e-09	-7.007e-14	-1.00302e-09	1.04857e-13	-0.0788366	1.67612	-1.51036e-09	1.41561e-13
		-7.87128e-10	2.36241e-13	-0.0439218	-3.83108	4.87569e-10	1.42799e-13	-7.87128e-10	5.61581e-13	-0.0439218	0.615394	4.87569e-10	2.33495e-13	-7.87128e-10	8.77788e-13	-0.0439218	0.0823411	4.87569e-10	-5.62957e-14
		9.41962e-11	-2.27729e-13	-1.11901e-09	2.84217e-13	1.96026e-09	2.22955e-13	9.41962e-11	-3.06472e-14	-1.11901e-09	1.81084e-13	1.96026e-09	5.31819e-13	9.41962e-11	1.65149e-13	-1.11901e-09	-3.98113e-13	1.96026e-09	4.36096e-13
		0.149111	0.0799204	-6.50899e-10	1.42109e-14	0.0352711	-4.49445	0.149111	0.00352375	-6.50899e-10	-6.02916e-14	0.0352711	-0.0600824	0.149111	0.0540482	-6.50899e-10	-1.56111e-13	0.0352711	0.120686
		0.176944	-0.0346805	2.15933e-10	-3.31733e-14	0.221675	1.32046	0.176944	0.158859	2.15933e-10	2.2292e-13	0.221675	0.583382	0.176944	0.0149837	2.15933e-10	-5.02841e-13	0.221675	0.579334
		0.995039	1.16159	0.0550064	5.48482	0.672792	2.01045	0.995039	1.35246	0.0550064	1.82474	0.672792	-0.210681	0.995039	0.986836	0.0550064	-0.810628	0.672792	0.654134
		22.4067	13.4586	1.02779	1.32118	3.90613	16.5465	22.4067	22.8335	1.02779	1.17743	3.90613	1.04076	22.4067	22.1781	1.02779	0.9536	3.90613	-1.28478
		34.0234	35.8108	2.92391	14.0399	5.35884	-9.3697	34.0234	32.6159	2.92391	-15.5719	5.35884	5.64736	34.0234	33.5986	2.92391	-1.24488	5.35884	4.66583
		105.454	35.2945	20.7996	23.762	23.5644	13.7627	105.454	96.5733	20.7996	8.57205	23.5644	13.9405	105.454	101.814	20.7996	14.3104	23.5644	15.3066
		109.254	109.686	36.5675	16.4215	33.0108	12.2813	109.254	105.939	36.5675	19.0859	33.0108	18.2944	109.254	110.152	36.5675	19.308	33.0108	17.3831
		126.054	95.5276	69.9274	144.245	77.0064	129.106	126.054	113.407	69.9274	47.2524	77.0064	52.143	126.054	118.699	69.9274	56.7018	77.0064	55.4468
		153.482	158.859	109.174	133.403	94.3043	-149.291	153.482	150.079	109.174	99.5479	94.3043	87.1532	153.482	153.725	109.174	99.9683	94.3043	86.9612
		175.739	182.72	146.442	190.554	144.289	137.377	175.739	157.251	146.442	107.772	144.289	92.8895	175.739	169.096	146.442	107.478	144.289	118.352
		217.943	176.621	193.578	230.685	206.791	209.377	217.943	185.134	193.578	62.1453	206.791	126.98	217.943	202.6	193.578	140.649	206.791	164.331
		252.892	279.517	224.844	237.514	222.882	235.656	252.892	211.981	224.844	146.81	222.882	139.423	252.892	236.506	224.844	176.756	222.882	173.788
		272.735	264.358	237.947	271.462	242.878	263.848	272.735	221.637	237.947	142.378	242.878	142.512	272.735	250.649	237.947	184.135	242.878	195.1
		406.384	429.042	285.397	287.398	255.802	194.065	406.384	369.382	285.397	169.006	255.802	157.565	406.384	393.369	285.397	203.95	255.802	208.644
		490.386	512.467	301.753	-143.827	334.434	358.666	490.386	478.928	301.753	165.392	334.434	273.038	490.386	485.116	301.753	214.192	334.434	299.069
		529.142	575.462	347.854	387.387	348.286	-474.736	529.142	516.105	347.854	284.569	348.286	264.573	529.142	521.848	347.854	306.389	348.286	250.896
		535.138	415.977	376.301	-197.003	360.237	277.927	535.138	468.985	376.301	335.668	360.237	242.021	535.138	513.984	376.301	348.025	360.237	228.095
		680.478	500.966	435.48	423.009	461.908	419.893	680.478	592.173	435.48	394.379	461.908	381.097	680.478	644.449	435.48	385.451	461.908	398.669
		793.48	847.336	562.897	606.123	570.328	569.01	793.48	757.58	562.897	243.191	570.328	193.309	793.48	790.844	562.897	366.183	570.328	363.757
		1167.71	1130.66	617.157	627.451	599.885	589.321	1167.71	1021.82	617.157	536.322	599.885	482.662	1167.71	1133.51	617.157	570.579	599.885	548.63
		1465.75	1469.46	800.871	862.396	791.974	768.049	1465.75	1300.18	800.871	694.665	791.974	648.879	1465.75	1421.86	800.871	758.465	791.974	757.031
		1642.62	1696.38	1378.4	1257.81	1370.85	1325.2	1642.62	1455.97	1378.4	1137.67	1370.85	1020.88	1642.62	1608.16	1378.4	1217.68	1370.85	1205.63
		1893.88	1975.77	1678.94	1767.75	1670.44	1648.8	1893.88	1687.63	1678.94	1328.23	1670.44	1199.29	1893.88	1852.23	1678.94	1491.51	1670.44	1485.33
		1925.01	1938.33	1901.65	1892.65	1905.59	1873.71	1925.01	1468.55	1901.65	1379.61	1905.59	1257.15	1925.01	1812.86	1901.65	1566.29	1905.59	1580.54
		1951.63	2028.7	1942.79	1859.01	1933.81	1836.33	1951.63	1559.01	1942.79	1349.6	1933.81	1235.65	1951.63	1867.55	1942.79	1654.41	1933.81	1644.67
		2091.11	2222.27	2122.45	1979.9	2191.94	2025.1	2091.11	1780.04	2122.45	1465.4	2191.94	1380.57	2091.11	2004.39	2122.45	1767.45	2191.94	1879.96
		2396.41	2554	2509.06	2763.32	2379.82	2543.34	2396.41	2112.45	2509.06	2036.28	2379.82	1713.97	2396.41	2376.11	2509.06	2378.39	2379.82	2189.65
		3012.48	3287.09	3462.67	3305.81	3697.49	3471.53	3012.48	2447.63	3462.67	2858.5	3697.49	3049.63	3012.48	2896.57	3462.67	3012.21	3697.49	3271.29
		3379.56	3614.39	5303.89	5275.4	5470.35	6547.44	3379.56	2947.62	5303.89	4445.39	5470.35	4233.76	3379.56	3354.9	5303.89	4560.58	5470.35	4750.03
		-0.136164	-0.465544	-164.482	-1650.26	-0.326317	15.5343	-0.136164	0.383876	-164.482	-179.639	-0.326317	0.105222	-0.136164	-0.344932	-164.482	-167.038	-0.326317	-0.272803
		-1.00302e-09	3.41416e-13	-0.142009	-6.4095	-0.00958114	3.72789	-1.00302e-09	2.4381e-13	-0.142009	0.632326	-0.00958114	0.128948	-1.00302e-09	1.04857e-13	-0.142009	0.23877	-0.00958114	0.0340867
		-7.87128e-10	2.36241e-13	-0.0337955	1.65163	6.22904e-10	1.13835e-13	-7.87128e-10	5.61581e-13	-0.0337955	-0.0404467	6.22904e-10	4.80606e-14	-7.87128e-10	8.77788e-13	-0.0337955	-0.281431	6.22904e-10	-7.66832e-14
		9.41962e-11	-2.27729e-13	-2.39122e-09	-1.13687e-13	1.38134e-09	2.82739e-14	9.41962e-11	-3.06472e-14	-2.39122e-09	-2.40837e-13	1.38134e-09	7.9837e-14	9.41962e-11	1.65149e-13	-2.39122e-09	-2.00969e-13	1.38134e-09	1.76159e-13
		0.149111	0.0799204	-1.0256e-09	-2.46479e-13	1.58708e-09	-2.92091e-14	0.149111	0.00352375	-1.0256e-09	6.02348e-13	1.58708e-09	-7.76468e-13	0.149111	0.0540482	-1.0256e-09	-1.0712e-12	1.58708e-09	-6.74289e-13
		0.176944	-0.0346805	4.10121e-10	4.54747e-13	0.0299819	-1.34748	0.176944	0.158859	4.10121e-10	2.84217e-13	0.0299819	-0.0339868	0.176944	0.0149837	4.10121e-10	1.72663e-13	0.0299819	0.267121
		0.995039	1.16159	0.0659218	2.357	1.99589	0.286161	0.995039	1.35246	0.0659218	0.0816817	1.99589	0.994096	0.995039	0.986836	0.0659218	-0.0864847	1.99589	1.73834
		22.4067	13.4586	1.45308	0.321748	13.488	5.55392	22.4067	22.8335	1.45308	1.57184	13.488	12.1956	22.4067	22.1781	1.45308	1.94288	13.488	13.8745
		34.0234	35.8108	20.8709	29.3647	34.9057	36.1672	34.0234	32.6159	20.8709	18.7783	34.9057	29.6199	34.0234	33.5986	20.8709	19.7372	34.9057	30.0267
		105.454	35.2945	37.3249	35.9634	37.9494	36.5574	105.454	96.5733	37.3249	32.4983	37.9494	33.729	105.454	101.814	37.3249	33.0273	37.9494	39.6034
		109.254	109.686	102.158	-46.1173	104.631	79.6933	109.254	105.939	102.158	83.2093	104.631	82.6613	109.254	110.152	102.158	89.0832	104.631	88.1272
		126.054	95.5276	126.601	132.108	115.9	121.447	126.054	113.407	126.601	102.868	115.9	102.663	126.054	118.699	126.601	107.023	115.9	99.005
		153.482	158.859	166.699	63.5466	182.331	202.627	153.482	150.079	166.699	126.694	182.331	155.059	153.482	153.725	166.699	127.407	182.331	155.093
		175.739	182.72	183.836	191.755	206.457	238.599	175.739	157.251	183.836	147.595	206.457	177.693	175.739	169.096	183.836	153.423	206.457	177.265
		217.943	176.621	223.941	252.042	223.501	222.045	217.943	185.134	223.941	168.896	223.501	163.99	217.943	202.6	223.941	181.271	223.501	173.213
		252.892	279.517	233.576	260.221	245.217	284.561	252.892	211.981	233.576	186.584	245.217	198.267	252.892	236.506	233.576	193.041	245.217	194.593
		272.735	264.358	269.961	120.939	275.449	251.046	272.735	221.637	269.961	191.853	275.449	191.121	272.735	250.649	269.961	208.248	275.449	200.624
		406.384	429.042	323.382	347.575	327.865	389.978	406.384	369.382	323.382	265.958	327.865	271.252	406.384	393.369	323.382	263.501	327.865	263.204
		490.386	512.467	408.673	163.039	363.379	273.7	490.386	478.928	408.673	297.639	363.379	245.943	490.386	485.116	408.673	309.083	363.379	266.301
		529.142	575.462	485.079	565.968	474.694	504.619	529.142	516.105	485.079	420.367	474.694	419.639	529.142	521.848	485.079	428.611	474.694	418.814
		535.138	415.977	614.714	360.987	583.746	645.085	535.138	468.985	614.714	520.753	583.746	493.963	535.138	513.984	614.714	527.375	583.746	496.025
		680.478	500.966	637.28	953.372	661.325	442.875	680.478	592.173	637.28	430.456	661.325	420.873	680.478	644.449	637.28	462.885	661.325	469.885
		793.48	847.336	779.782	417.201	863.993	509.057	793.48	757.58	779.782	504.212	863.993	654.38	793.48	790.844	779.782	567.405	863.993	704.905
		1167.71	1130.66	1077.88	1413.29	1055.59	966.859	1167.71	1021.82	1077.88	820.407	1055.59	849.316	1167.71	1133.51	1077.88	931.987	1055.59	898.418
		1465.75	1469.46	1128.77	1105.38	1085.28	1146.38	1465.75	1300.18	1128.77	891.271	1085.28	878.485	1465.75	1421.86	1128.77	893.618	1085.28	841.746
		1642.62	1696.38	1252.34	1871.55	1372.67	1355.42	1642.62	1455.97	1252.34	969.31	1372.67	995.859	1642.62	1608.16	1252.34	1026.49	1372.67	1052.09
		1893.88	1975.77	1473.45	1454.82	1730.8	1786.2	1893.88	1687.63	1473.45	1193.55	1730.8	1383.66	1893.88	1852.23	1473.45	1222.78	1730.8	1410.25
		1925.01	1938.33	1822.5	2465.4	1812.97	2657.7	1925.01	1468.55	1822.5	1378.32	1812.97	1407.27	1925.01	1812.86	1822.5	1478.47	1812.97	1518.03
		1951.63	2028.7	1933.45	1902.43	1869.67	1811.49	1951.63	1559.01	1933.45	1355.22	1869.67	1424.9	1951.63	1867.55	1933.45	1616.55	1869.67	1542.93
		2091.11	2222.27	1960.57	2088.22	1939.71	1901.92	2091.11	1780.04	1960.57	1442.03	1939.71	1350.88	2091.11	2004.39	1960.57	1623.63	1939.71	1574.8
		2396.41	2554	2126.1	2139.17	1977.41	1955.47	2396.41	2112.45	2126.1	1572.32	1977.41	1460.59	2396.41	2376.11	2126.1	1755.24	1977.41	1620.87
		3012.48	3287.09	2470.09	2340	2115.61	2064.56	3012.48	2447.63	2470.09	1941.06	2115.61	1647.47	3012.48	2896.57	2470.09	2164.95	2115.61	1731.56
		3379.56	3614.39	3144.51	3243.61	3667.65	3861.6	3379.56	2947.62	3144.51	2300.23	3667.65	2675.19	3379.56	3354.9	3144.51	2606.04	3667.65	3048.55
		-0.136164	-0.465544	-377.922	1149.69	-0.0672447	0.611432	-0.136164	0.383876	-377.922	-278.386	-0.0672447	0.335767	-0.136164	-0.344932	-377.922	-230.059	-0.0672447	-0.198715
		-1.00302e-09	3.41416e-13	-0.0564853	-2.06978	-1.13063e-09	-3.1772e-13	-1.00302e-09	2.4381e-13	-0.0564853	-0.0904704	-1.13063e-09	1.27898e-13	-1.00302e-09	1.04857e-13	-0.0564853	0.0756662	-1.13063e-09	1.25495e-13
		-7.87128e-10	2.36241e-13	-1.98344e-10	4.98788e-13	-5.52399e-10	1.09149e-12	-7.87128e-10	5.61581e-13	-1.98344e-10	-2.69943e-13	-5.52399e-10	-1.33981e-13	-7.87128e-10	8.77788e-13	-1.98344e-10	2.03146e-13	-5.52399e-10	4.95889e-14
		9.41962e-11	-2.27729e-13	1.07832e-09	-1.7659e-14	2.45015e-10	2.04033e-13	9.41962e-11	-3.06472e-14	1.07832e-09	-5.25174e-13	2.45015e-10	-1.42109e-14	9.41962e-11	1.65149e-13	1.07832e-09	1.98952e-13	2.45015e-10	-4.02303e-14
		0.149111	0.0799204	1.65939e-09	1.02924e-13	0.139221	0.869142	0.149111	0.00352375	1.65939e-09	4.39909e-13	0.139221	0.233268	0.149111	0.0540482	1.65939e-09	-2.42587e-13	0.139221	0.166181
		0.176944	-0.0346805	0.0141211	0.452369	0.188401	1.20748	0.176944	0.158859	0.0141211	0.170662	0.188401	-0.0258416	0.176944	0.0149837	0.0141211	0.363828	0.188401	1.05609
		0.995039	1.16159	0.0344393	-43.9423	12.419	8.01553	0.995039	1.35246	0.0344393	-0.604703	12.419	11.2362	0.995039	0.986836	0.0344393	-0.500675	12.419	11.7448
		22.4067	13.4586	8.37536	9.10606	23.0817	18.1196	22.4067	22.8335	8.37536	7.43937	23.0817	16.7337	22.4067	22.1781	8.37536	6.56974	23.0817	17.4146
		34.0234	35.8108	21.4715	30.984	30.0647	31.2382	34.0234	32.6159	21.4715	13.0754	30.0647	28.9497	34.0234	33.5986	21.4715	12.1039	30.0647	27.079
		105.454	35.2945	58.3281	7.1163	40.5716	5.75422	105.454	96.5733	58.3281	49.2063	40.5716	23.0446	105.454	101.814	58.3281	45.0883	40.5716	24.7311
		109.254	109.686	81.958	18.8128	105.086	107.446	109.254	105.939	81.958	53.2593	105.086	94.0331	109.254	110.152	81.958	58.9287	105.086	103.156
		126.054	95.5276	111.318	58.6899	112.437	47.8945	126.054	113.407	111.318	75.7356	112.437	88.868	126.054	118.699	111.318	88.9573	112.437	101.046
		153.482	158.859	113.549	118.556	119.814	113.305	153.482	150.079	113.549	96.9026	119.814	107.437	153.482	153.725	113.549	107.655	119.814	113.458
		175.739	182.72	146.167	178.876	135.864	142.026	175.739	157.251	146.167	100.628	135.864	127.153	175.739	169.096	146.167	105.744	135.864	131.125
		217.943	176.621	181.289	203.094	163.144	177.277	217.943	185.134	181.289	159.261	163.144	147.292	217.943	202.6	181.289	165.638	163.144	149.881
		252.892	279.517	208.469	128.185	180.287	179.79	252.892	211.981	208.469	187.801	180.287	169.21	252.892	236.506	208.469	206.164	180.287	170.217
		272.735	264.358	221.724	115.12	185.653	187.185	272.735	221.637	221.724	150.979	185.653	176.874	272.735	250.649	221.724	177.813	185.653	175.492
		406.384	429.042	328.638	80.0502	406.186	423.217	406.384	369.382	328.638	312.145	406.186	367.372	406.384	393.369	328.638	301.069	406.186	395.248
		490.386	512.467	467.773	513.829	417.742	378.786	490.386	478.928	467.773	377.137	417.742	328.266	490.386	485.116	467.773	400.881	417.742	401.087
		529.142	575.462	485.261	330.29	464.44	478.344	529.142	516.105	485.261	450.847	464.44	415.423	529.142	521.848	485.261	446.687	464.44	445.076
		535.138	415.977	499.088	351.776	513.779	533.839	535.138	468.985	499.088	290.123	513.779	431.451	535.138	513.984	499.088	345.574	513.779	491.308
		680.478	500.966	585.754	596.903	542.776	584.783	680.478	592.173	585.754	469.964	542.776	461.767	680.478	644.449	585.754	508.315	542.776	520.683
		793.48	847.336	701.532	463.746	720.7	743.873	793.48	757.58	701.532	550.031	720.7	630.829	793.48	790.844	701.532	586.593	720.7	700.657
		1167.71	1130.66	807.768	712.73	912.033	951.321	1167.71	1021.82	807.768	707.782	912.033	813.353	1167.71	1133.51	807.768	758.1	912.033	889.356
		1465.75	1469.46	1228.4	1429.52	1375.4	1492.09	1465.75	1300.18	1228.4	1015.36	1375.4	1161.76	1465.75	1421.86	1228.4	1080.21	1375.4	1346.64
		1642.62	1696.38	1512.58	1742.75	1571.71	1627.33	1642.62	1455.97	1512.58	1129.25	1571.71	1309.77	1642.62	1608.16	1512.58	1287.61	1571.71	1521.26
		1893.88	1975.77	1686.75	1746.18	1678	1554.75	1893.88	1687.63	1686.75	1328.24	1678	1202.9	1893.88	1852.23	1686.75	1521.6	1678	1619.93
		1925.01	1938.33	1891.13	2016.75	2073.52	2123.13	1925.01	1468.55	1891.13	1376.79	2073.52	1636.88	1925.01	1812.86	1891.13	1707.35	2073.52	2005.18
		1951.63	2028.7	2027.61	2102.46	2301.96	2467.6	1951.63	1559.01	2027.61	1628.68	2301.96	1886.81	1951.63	1867.55	2027.61	1831.9	2301.96	2226.88
		2091.11	2222.27	2247.94	2500.02	2361.41	2530.2	2091.11	1780.04	2247.94	1818.17	2361.41	1929.9	2091.11	2004.39	2247.94	1983.7	2361.41	2300.28
		2396.41	2554	2386.6	2679.41	2907.16	2992.24	2396.41	2112.45	2386.6	1921.77	2907.16	2499.5	2396.41	2376.11	2386.6	2156.92	2907.16	2834.44
		3012.48	3287.09	2722.98	3240.08	3482.24	3111.14	3012.48	2447.63	2722.98	2013.62	3482.24	2875.46	3012.48	2896.57	2722.98	2488.66	3482.24	3379.56
		3379.56	3614.39	3393.01	3656.17	3677.93	3694.07	3379.56	2947.62	3393.01	2682.06	3677.93	3093.03	3379.56	3354.9	3393.01	3162.14	3677.93	3626.82
		-0.136164	-0.465544	-128.109	-302.222	-7.81803e-10	1.54623e-13	-0.136164	0.383876	-128.109	-102.087	-7.81803e-10	1.48262e-13	-0.136164	-0.344932	-128.109	-127.528	-7.81803e-10	8.69254e-15
		-1.00302e-09	3.41416e-13	-0.0456364	0.256914	1.03634e-10	-4.3884e-13	-1.00302e-09	2.4381e-13	-0.0456364	-0.339588	1.03634e-10	-6.29972e-14	-1.00302e-09	1.04857e-13	-0.0456364	-0.0965983	1.03634e-10	-2.78704e-13
		-7.87128e-10	2.36241e-13	-1.39201e-09	3.38498e-14	1.59451e-09	-9.95855e-14	-7.87128e-10	5.61581e-13	-1.39201e-09	1.352e-13	1.59451e-09	1.9207e-13	-7.87128e-10	8.77788e-13	-1.39201e-09	0	1.59451e-09	1.29974e-13
		9.41962e-11	-2.27729e-13	-1.9979e-10	-2.74234e-13	0.0534107	-9.45299	9.41962e-11	-3.06472e-14	-1.9979e-10	6.61844e-13	0.0534107	-0.242427	9.41962e-11	1.65149e-13	-1.9979e-10	3.9771e-13	0.0534107	0.00873642
		0.149111	0.0799204	7.15403e-10	6.56262e-14	0.106456	-0.938049	0.149111	0.00352375	7.15403e-10	-1.2099e-13	0.106456	-0.0722197	0.149111	0.0540482	7.15403e-10	1.2626e-14	0.106456	0.126133
		0.176944	-0.0346805	0.0282766	-0.0151571	0.235642	1.39868	0.176944	0.158859	0.0282766	-0.249539	0.235642	0.263894	0.176944	0.0149837	0.0282766	-0.171788	0.235642	0.423601
		0.995039	1.16159	0.210208	12.9905	0.782643	-23.8808	0.995039	1.35246	0.210208	0.0786697	0.782643	-1.26014	0.995039	0.986836	0.210208	-0.319264	0.782643	-0.862499
		22.4067	13.4586	1.62072	1.14306	1.76166	2.97227	22.4067	22.8335	1.62072	-1.73512	1.76166	1.1864	22.4067	22.1781	1.62072	0.567481	1.76166	1.93975
		34.0234	35.8108	5.84609	-10.9161	12.0492	10.7669	34.0234	32.6159	5.84609	3.31271	12.0492	12.3521	34.0234	33.5986	5.84609	3.76323	12.0492	13.1367
		105.454	35.2945	23.0365	12.2237	17.899	0.527035	105.454	96.5733	23.0365	17.5015	17.899	13.4745	105.454	101.814	23.0365	21.3683	17.899	17.5372
		109.254	109.686	38.2111	-38.6947	40.2896	21.5516	109.254	105.939	38.2111	21.0437	40.2896	30.6074	109.254	110.152	38.2111	16.8842	40.2896	37.1893
		126.054	95.5276	44.8635	31.614	81.0178	92.0343	126.054	113.407	44.8635	48.633	81.0178	68.6649	126.054	118.699	44.8635	34.2925	81.0178	67.4189
		153.482	158.859	71.0504	101.715	90.0282	52.8358	153.482	150.079	71.0504	62.2354	90.0282	81.8801	153.482	153.725	71.0504	85.9451	90.0282	86.3741
		175.739	182.72	101.288	85.2488	135.604	129.951	175.739	157.251	101.288	77.7516	135.604	119.326	175.739	169.096	101.288	69.6558	135.604	115.483
		217.943	176.621	133.563	68.5265	176.224	176.763	217.943	185.134	133.563	100.622	176.224	153.406	217.943	202.6	133.563	104.328	176.224	150.566
		252.892	279.517	147.416	166.71	203.854	235.891	252.892	211.981	147.416	129.447	203.854	183.855	252.892	236.506	147.416	129.545	203.854	184.143
		272.735	264.358	220.52	253.824	227.107	282.184	272.735	221.637	220.52	189.522	227.107	199.23	272.735	250.649	220.52	192.526	227.107	205.833
		406.384	429.042	243.188	261.556	242.435	260.669	406.384	369.382	243.188	196.71	242.435	196.544	406.384	393.369	243.188	204.775	242.435	211.725
		490.386	512.467	253.254	386.892	309.714	294.63	490.386	478.928	253.254	235.929	309.714	266.527	490.386	485.116	253.254	206.664	309.714	267.234
		529.142	575.462	322.727	317	366.321	361.856	529.142	516.105	322.727	261.535	366.321	302.076	529.142	521.848	322.727	266.124	366.321	296.816
		535.138	415.977	400.866	348.804	430.719	324.945	535.138	468.985	400.866	289.748	430.719	344.064	535.138	513.984	400.866	288.786	430.719	355.934
		680.478	500.966	509.033	521.093	505.659	478.754	680.478	592.173	509.033	467.918	505.659	444.625	680.478	644.449	509.033	454.58	505.659	425.286
		793.48	847.336	699.87	577.665	615.567	596.435	793.48	757.58	699.87	403.463	615.567	520.54	793.48	790.844	699.87	495.656	615.567	481.869
		1167.71	1130.66	820.475	823.697	732.507	817.881	1167.71	1021.82	820.475	703.415	732.507	625.931	1167.71	1133.51	820.475	690.162	732.507	608.305
		1465.75	1469.46	1020.64	1556.41	850.021	906.305	1465.75	1300.18	1020.64	849.247	850.021	749.628	1465.75	1421.86	1020.64	883.072	850.021	761.495
		1642.62	1696.38	1097.87	1432.01	1226.37	1147.67	1642.62	1455.97	1097.87	909.492	1226.37	1029.77	1642.62	1608.16	1097.87	858.64	1226.37	1042.97
		1893.88	1975.77	1363.03	938.189	1709.36	1725.08	1893.88	1687.63	1363.03	1023.38	1709.36	1429.15	1893.88	1852.23	1363.03	1123.8	1709.36	1473.77
		1925.01	1938.33	1804.22	1682.73	1917.06	1988.38	1925.01	1468.55	1804.22	1445.6	1917.06	1477.87	1925.01	1812.86	1804.22	1527.53	1917.06	1677.59
		1951.63	2028.7	1917.54	1962.09	2077.24	2192.16	1951.63	1559.01	1917.54	1494.59	2077.24	1580.06	1951.63	1867.55	1917.54	1705.51	2077.24	1823.31
		2091.11	2222.27	2092.8	2166.93	2196.86	2549.83	2091.11	1780.04	2092.8	1647.73	2196.86	1834.82	2091.11	2004.39	2092.8	1858.26	2196.86	1925.77
		2396.41	2554	2144.12	2760.55	2458.91	2936.2	2396.41	2112.45	2144.12	1704.26	2458.91	2106.77	2396.41	2376.11	2144.12	1751.15	2458.91	2165.61
		3012.48	3287.09	3619.99	3245.57	4072.22	4094.7	3012.48	2447.63	3619.99	2958.93	4072.22	3327.77	3012.48	2896.57	3619.99	2875.5	4072.22	3487.82
		3379.56	3614.39	3986.36	5883.76	5211.7	1950.67	3379.56	2947.62	3986.36	3187.79	5211.7	4044.2	3379.56	3354.9	3986.36	3331.43	5211.7	4340.59
		-0.136164	-0.465544	-519.967	-4690.94	-0.0765311	-0.104189	-0.136164	0.383876	-519.967	-368.205	-0.0765311	0.42343	-0.136164	-0.344932	-519.967	-437.116	-0.0765311	0.0941981
		-1.00302e-09	3.41416e-13	-0.292519	16.1802	-0.0347483	-0.870011	-1.00302e-09	2.4381e-13	-0.292519	0.541714	-0.0347483	0.206518	-1.00302e-09	1.04857e-13	-0.292519	0.694667	-0.0347483	-0.0850637
		-7.87128e-10	2.36241e-13	-0.170455	4.83969	-1.18178e-09	2.54211e-13	-7.87128e-10	5.61581e-13	-0.170455	1.26605	-1.18178e-09	1.61793e-13	-7.87128e-10	8.77788e-13	-0.170455	0.0149102	-1.18178e-09	-3.4106e-13
		9.41962e-11	-2.27729e-13	-0.0815955	6.6561	-1.30273e-10	5.14069e-13	9.41962e-11	-3.06472e-14	-0.0815955	0.863216	-1.30273e-10	2.96276e-13	9.41962e-11	1.65149e-13	-0.0815955	1.04805	-1.30273e-10	4.14056e-13
		0.149111	0.0799204	-7.07555e-10	1.72632e-13	7.47875e-10	-2.54211e-13	0.149111	0.00352375	-7.07555e-10	1.9039e-13	7.47875e-10	8.73733e-15	0.149111	0.0540482	-7.07555e-10	-7.43088e-13	7.47875e-10	-1.98952e-13
		0.176944	-0.0346805	1.65813e-11	2.73184e-15	0.107033	0.732763	0.176944	0.158859	1.65813e-11	1.56824e-13	0.107033	0.836316	0.176944	0.0149837	1.65813e-11	-1.95644e-13	0.107033	0.710392
		0.995039	1.16159	5.68129e-10	2.95696e-13	9.10018	7.74813	0.995039	1.35246	5.68129e-10	5.63384e-14	9.10018	9.52031	0.995039	0.986836	5.68129e-10	1.09029e-14	9.10018	8.48729
		22.4067	13.4586	33.2906	9.11577	28.2285	5.12946	22.4067	22.8335	33.2906	28.3545	28.2285	19.1239	22.4067	22.1781	33.2906	29.5238	28.2285	23.0711
		34.0234	35.8108	41.6366	53.5068	33.5595	36.6003	34.0234	32.6159	41.6366	43.8168	33.5595	34.0502	34.0234	33.5986	41.6366	41.1868	33.5595	35.5771
		105.454	35.2945	56.0655	-14.4674	78.4528	78.6256	105.454	96.5733	56.0655	37.159	78.4528	69.652	105.454	101.814	56.0655	38.1998	78.4528	77.0581
		109.254	109.686	108.731	104.289	92.4164	22.771	109.254	105.939	108.731	88.1039	92.4164	57.3415	109.254	110.152	108.731	88.6417	92.4164	63.2596
		126.054	95.5276	110.638	86.7443	112.311	120.688	126.054	113.407	110.638	92.8724	112.311	110.93	126.054	118.699	110.638	93.8705	112.311	113.142
		153.482	158.859	157.215	-28.6821	143.956	149.057	153.482	150.079	157.215	130.018	143.956	144.169	153.482	153.725	157.215	133.425	143.956	139.983
		175.739	182.72	179.217	100.949	205.547	217.755	175.739	157.251	179.217	142.929	205.547	199.529	175.739	169.096	179.217	145.772	205.547	201.019
		217.943	176.621	197.93	227.291	209.178	187.118	217.943	185.134	197.93	168.893	209.178	165.667	217.943	202.6	197.93	173.532	209.178	189.971
		252.892	279.517	241.903	-1786.69	258.92	279.594	252.892	211.981	241.903	220.424	258.92	222.151	252.892	236.506	241.903	215.171	258.92	247.378
		272.735	264.358	300.407	270.491	260.561	276.405	272.735	221.637	300.407	269.334	260.561	251.566	272.735	250.649	300.407	248.11	260.561	254.798
		406.384	429.042	331.53	140.752	454.112	484.559	406.384	369.382	331.53	251.752	454.112	420.377	406.384	393.369	331.53	273.734	454.112	446.161
		490.386	512.467	392.574	430.712	460.612	475.826	490.386	478.928	392.574	329.955	460.612	384.379	490.386	485.116	392.574	326.485	460.612	449.088
		529.142	575.462	482.263	384.502	464.455	504.581	529.142	516.105	482.263	372.215	464.455	403.497	529.142	521.848	482.263	387.947	464.455	456.273
		535.138	415.977	531.376	518.515	495.656	516.544	535.138	468.985	531.376	457.185	495.656	454.387	535.138	513.984	531.376	439.796	495.656	484.616
		680.478	500.966	543.379	416.883	593.963	549.634	680.478	592.173	543.379	392.028	593.963	470.968	680.478	644.449	543.379	376.298	593.963	548.625
		793.48	847.336	720.173	596.792	725.789	767.436	793.48	757.58	720.173	614.685	725.789	683.812	793.48	790.844	720.173	558.562	725.789	710.808
		1167.71	1130.66	779.36	835.38	999.211	1024.04	1167.71	1021.82	779.36	647.307	999.211	839.524	1167.71	1133.51	779.36	623.844	999.211	968.451
		1465.75	1469.46	982.851	1138.76	1368.95	1400.32	1465.75	1300.18	982.851	850.281	1368.95	1175.87	1465.75	1421.86	982.851	814.758	1368.95	1346.6
		1642.62	1696.38	1397.38	1340.78	1495.13	1593.69	1642.62	1455.97	1397.38	995.628	1495.13	1282.4	1642.62	1608.16	1397.38	935.119	1495.13	1452.19
		1893.88	1975.77	1577.12	1705.35	1698.74	1663.28	1893.88	1687.63	1577.12	1312.94	1698.74	1385.51	1893.88	1852.23	1577.12	1175.97	1698.74	1648.08
		1925.01	1938.33	1705.09	2506.33	1861.95	1908.25	1925.01	1468.55	1705.09	1110.8	1861.95	1537.52	1925.01	1812.86	1705.09	1070.45	1861.95	1785.98
		1951.63	2028.7	2004.01	1819.89	1947.99	2004.7	1951.63	1559.01	2004.01	1477.57	1947.99	1542.85	1951.63	1867.55	2004.01	1503.33	1947.99	1815.63
		2091.11	2222.27	2261.77	2210.57	2108.66	2217.11	2091.11	1780.04	2261.77	1759.39	2108.66	1793.63	2091.11	2004.39	2261.77	2070.1	2108.66	2080.11
		2396.41	2554	2543.89	2725.76	2326.03	2516.12	2396.41	2112.45	2543.89	2033.11	2326.03	1941.93	2396.41	2376.11	2543.89	2009.19	2326.03	2285.38
		3012.48	3287.09	2603.83	1565.65	3486.19	3870.87	3012.48	2447.63	2603.83	1840.19	3486.19	2747.06	3012.48	2896.57	2603.83	1951.12	3486.19	3396.58
		3379.56	3614.39	2882.89	3088.03	3571.8	3338.68	3379.56	2947.62	2882.89	2346.29	3571.8	2917.24	3379.56	3354.9	2882.89	2370.89	3571.8	3459.73
		-0.136164	-0.465544	-241.142	-991.465	-1.65082e-10	3.67579e-13	-0.136164	0.383876	-241.142	-271.746	-1.65082e-10	-8.43464e-14	-0.136164	-0.344932	-241.142	-334.456	-1.65082e-10	-4.11053e-13
		-4.14631e-10	1.03022e-12	-0.0350991	0.436374	1.485e-09	-1.88491e-13	-4.14631e-10	-2.76414e-14	-0.0350991	-0.838088	1.485e-09	-2.69656e-13	-4.14631e-10	-5.07211e-13	-0.0350991	-0.538599	1.485e-09	6.99505e-13
		1.58006e-11	-4.55078e-13	-1.31794e-09	-2.32978e-13	2.78212e-09	-5.49401e-14	1.58006e-11	1.74943e-15	-1.31794e-09	1.29614e-13	2.78212e-09	3.54353e-13	1.58006e-11	-2.23507e-13	-1.31794e-09	2.16118e-14	2.78212e-09	5.38951e-13
		8.10936e-10	1.5665e-13	-7.12164e-10	-1.09662e-13	0.0995281	-0.105261	8.10936e-10	-1.15436e-13	-7.12164e-10	4.4478e-13	0.0995281	-0.0898161	8.10936e-10	1.38242e-13	-7.12164e-10	4.20399e-13	0.0995281	-0.0918885
		0.149111	0.0799204	3.34055e-11	6.73514e-13	0.152485	-0.526971	0.149111	0.00352381	3.34055e-11	-3.42777e-13	0.152485	-0.187545	0.149111	0.0540483	3.34055e-11	-1.4951e-13	0.152485	0.0545043
		0.176944	-0.0346805	0.0282652	1.16004	0.369647	-0.576466	0.176944	0.158859	0.0282652	-0.888655	0.369647	-0.466659	0.176944	0.0149837	0.0282652	-0.746212	0.369647	0.0506962
		0.995039	1.16159	0.229693	-3.32979	0.481115	-9.30204	0.995039	1.35246	0.229693	-0.306473	0.481115	-2.59997	0.995039	0.986836	0.229693	-3.5223	0.481115	-0.531444
		22.4067	13.4586	2.87163	2.31435	0.861846	1.53589	22.4067	22.8335	2.87163	3.02726	0.861846	-2.33076	22.4067	22.1781	2.87163	0.927103	0.861846	0.591672
		34.0234	35.8108	7.56746	-7.10618	1.0958	-3.26504	34.0234	32.6159	7.56746	4.83163	1.0958	0.774285	34.0234	33.5986	7.56746	1.56387	1.0958	0.888163
		105.454	35.2945	10.2534	6.90227	2.07077	-3.13124	105.454	96.5733	10.2534	2.74409	2.07077	1.28069	105.454	101.814	10.2534	-3.99507	2.07077	0.695471
		109.254	109.686	16.1641	-8.42478	3.14965	-78.0885	109.254	105.939	16.1641	12.7465	3.14965	0.405555	109.254	110.152	16.1641	10.5976	3.14965	-2.28337
		126.054	95.5276	18.3746	21.4082	4.92656	13.7865	126.054	113.407	18.3746	-3.72777	4.92656	6.74966	126.054	118.699	18.3746	4.29377	4.92656	7.29685
		153.482	158.859	42.6587	39.6776	18.7293	-90.8693	153.482	150.079	42.6587	43.2954	18.7293	18.4666	153.482	153.725	42.6587	37.4596	18.7293	15.3443
		175.739	182.72	87.7519	82.6849	98.5005	88.6461	175.739	157.251	87.7519	78.4158	98.5005	86.1353	175.739	169.096	87.7519	73.8252	98.5005	94.638
		217.943	176.621	100.11	87.6369	101.901	101.646	217.943	185.134	100.11	80.655	101.901	83.7409	217.943	202.6	100.11	82.4813	101.901	88.2883
		252.892	279.517	118.895	-196.648	192.774	244.74	252.892	211.981	118.895	112.597	192.774	175.298	252.892	236.506	118.895	90.1483	192.774	153.637
		272.735	264.358	134.857	57.3355	195.294	202.314	272.735	221.637	134.857	77.0396	195.294	169.875	272.735	250.649	134.857	75.7206	195.294	150.945
		406.384	429.042	168.584	79.3056	203.698	225.271	406.384	369.382	168.584	157.381	203.698	174.216	406.384	393.369	168.584	142.409	203.698	181.291
		490.386	512.467	213.024	468.563	213.401	235.19	490.386	478.928	213.024	173.676	213.401	132.195	490.386	485.116	213.024	165.13	213.401	152.21
		529.142	575.462	219.183	178.789	268.021	269.306	529.142	516.105	219.183	167.735	268.021	230.065	529.142	521.848	219.183	174.334	268.021	233.867
		535.138	415.977	246.112	247.539	278.999	332.82	535.138	468.985	246.112	184.781	278.999	205.254	535.138	513.984	246.112	212.627	278.999	211.991
		680.478	500.966	252.743	256.485	291.018	354.377	680.478	592.173	252.743	219.328	291.018	219.706	680.478	644.449	252.743	222.155	291.018	233.543
		793.48	847.336	440.291	342.562	386.239	82.1791	793.48	757.58	440.291	408.794	386.239	284.216	793.48	790.844	440.291	405.057	386.239	301.081
		1167.71	1130.66	526.741	678.469	453.356	155.881	1167.71	1021.82	526.741	407.675	453.356	365.786	1167.71	1133.51	526.741	355.802	453.356	401.025
		1465.75	1469.46	630.537	200.03	680.335	595.505	1465.75	1300.18	630.537	445.839	680.335	613.922	1465.75	1421.86	630.537	369.22	680.335	627.741
		1642.62	1696.38	780.024	896.844	772.769	893.027	1642.62	1455.97	780.024	744.067	772.769	725.077	1642.62	1608.16	780.024	716.975	772.769	727.769
		1893.88	1975.77	1214.36	1156.35	1426.37	1391.87	1893.88	1687.63	1214.36	1004.56	1426.37	1171.72	1893.88	1852.23	1214.36	1077.15	1426.37	1244.75
		1925.01	1938.33	1858.47	1723.57	1883.12	2074.79	1925.01	1468.55	1858.47	1567.21	1883.12	1755.63	1925.01	1812.86	1858.47	1647.91	1883.12	1798.65
		1951.63	2028.7	1898.64	1952.65	1940.68	2003.22	1951.63	1559.01	1898.64	1807.88	1940.68	1452.8	1951.63	1867.55	1898.64	1793.38	1940.68	1617.02
		2091.11	2222.27	2018.44	2124.33	1980.61	2033.53	2091.11	1780.04	2018.44	1632.89	1980.61	1511.77	2091.11	2004.39	2018.44	1818.57	1980.61	1730.54
		2396.41	2554	2134.28	2170.51	2948.62	2199.86	2396.41	2112.45	2134.28	1694.24	2948.62	2389.66	2396.41	2376.11	2134.28	1892.02	2948.62	2620.75
		3012.48	3287.09	4333.48	4072.24	6420.14	6671.52	3012.48	2447.63	4333.48	3170.19	6420.14	6114.01	3012.48	2896.57	4333.48	3455.46	6420.14	6167.19
		3379.56	3614.39	6058.36	7207.15	6452.36	4766.55	3379.56	2947.62	6058.36	5655.32	6452.36	5227.09	3379.56	3354.9	6058.36	5484.76	6452.36	5538.32
		-0.136164	-0.465544	-350.149	-71.8674	-0.12561	-0.199198	-0.136164	0.383876	-350.149	-442.071	-0.12561	-0.0553126	-0.136164	-0.344932	-350.149	-339.646	-0.12561	0.102796
		-1.00302e-09	3.41416e-13	-0.0482642	0.893594	-2.01977e-09	1.46583e-13	-1.00302e-09	2.4381e-13	-0.0482642	1.70615	-2.01977e-09	6.55297e-13	-1.00302e-09	1.04857e-13	-0.0482642	3.10453	-2.01977e-09	2.27499e-13
		-7.87128e-10	2.36241e-13	-2.72416e-10	1.48366e-13	-6.58457e-10	-8.17796e-15	-7.87128e-10	5.61581e-13	-2.72416e-10	-1.4781e-13	-6.58457e-10	-3.76588e-13	-7.87128e-10	8.77788e-13	-2.72416e-10	-2.55795e-13	-6.58457e-10	2.73214e-13
		9.41962e-11	-2.27729e-13	-7.90089e-11	-1.48366e-13	-3.07091e-10	-2.47617e-13	9.41962e-11	-3.06472e-14	-7.90089e-11	3.18341e-13	-3.07091e-10	-2.13163e-14	9.41962e-11	1.65149e-13	-7.90089e-11	1.98952e-13	-3.07091e-10	-3.44268e-13
		0.149111	0.0799204	1.19814e-09	1.50051e-13	0.000198333	0.950334	0.149111	0.00352375	1.19814e-09	-1.55059e-13	0.000198333	0.0796759	0.149111	0.0540482	1.19814e-09	-1.99574e-14	0.000198333	0.418236
		0.176944	-0.0346805	0.0546606	-2.18558	0.138927	-4.28073	0.176944	0.158859	0.0546606	-0.0589339	0.138927	-0.0932811	0.176944	0.0149837	0.0546606	-0.206826	0.138927	-0.135477
		0.995039	1.16159	0.13588	-16.3814	2.31004	2.07601	0.995039	1.35246	0.13588	0.430246	2.31004	1.13523	0.995039	0.986836	0.13588	0.565605	2.31004	1.26406
		22.4067	13.4586	0.674655	-0.251661	5.24553	4.84746	22.4067	22.8335	0.674655	-1.60823	5.24553	3.86719	22.4067	22.1781	0.674655	-0.554898	5.24553	4.1993
		34.0234	35.8108	8.55918	20.5892	7.80985	-14.4195	34.0234	32.6159	8.55918	13.2198	7.80985	7.30383	34.0234	33.5986	8.55918	10.2452	7.80985	7.5308
		105.454	35.2945	18.6667	3.74737	30.1927	8.89138	105.454	96.5733	18.6667	6.12839	30.1927	26.8762	105.454	101.814	18.6667	4.04815	30.1927	27.7422
		109.254	109.686	41.4676	103.438	60.2957	83.6434	109.254	105.939	41.4676	29.6178	60.2957	53.4913	109.254	110.152	41.4676	17.3094	60.2957	51.9851
		126.054	95.5276	61.0182	47.7698	86.3429	50.3416	126.054	113.407	61.0182	50.244	86.3429	77.4097	126.054	118.699	61.0182	36.2415	86.3429	76.0874
		153.482	158.859	79.2269	149.67	123.532	109.315	153.482	150.079	79.2269	33.0648	123.532	110.628	153.482	153.725	79.2269	54.1176	123.532	112.457
		175.739	182.72	109.457	12.4313	151.769	160.193	175.739	157.251	109.457	77.085	151.769	130.991	175.739	169.096	109.457	84.7433	151.769	132.393
		217.943	176.621	158.569	157.41	211.867	201.429	217.943	185.134	158.569	125.07	211.867	171.739	217.943	202.6	158.569	144.925	211.867	176.584
		252.892	279.517	195.425	202.392	232.937	237.505	252.892	211.981	195.425	153.876	232.937	174.175	252.892	236.506	195.425	131.877	232.937	195.749
		272.735	264.358	220.425	274.834	242.985	241.705	272.735	221.637	220.425	155.593	242.985	174.697	272.735	250.649	220.425	188.049	242.985	201.256
		406.384	429.042	237.434	248.859	295.582	274.535	406.384	369.382	237.434	143.335	295.582	232.719	406.384	393.369	237.434	186.048	295.582	242.303
		490.386	512.467	301.514	1346.41	365.843	448.145	490.386	478.928	301.514	192.07	365.843	300.723	490.386	485.116	301.514	235.546	365.843	288.219
		529.142	575.462	315.785	319.766	382.697	355.839	529.142	516.105	315.785	310.755	382.697	275.687	529.142	521.848	315.785	274.072	382.697	300.75
		535.138	415.977	344.147	368.787	476.889	270.2	535.138	468.985	344.147	230.522	476.889	397.228	535.138	513.984	344.147	201.49	476.889	381.344
		680.478	500.966	420.315	463.911	551.162	523.071	680.478	592.173	420.315	361.924	551.162	506.111	680.478	644.449	420.315	325.243	551.162	520.644
		793.48	847.336	539.601	627.112	618.639	622.379	793.48	757.58	539.601	257.323	618.639	561.465	793.48	790.844	539.601	351.954	618.639	427.035
		1167.71	1130.66	634.607	551.705	684.123	696.165	1167.71	1021.82	634.607	576.653	684.123	379.16	1167.71	1133.51	634.607	489.331	684.123	535.66
		1465.75	1469.46	676.432	681.052	975.943	960.939	1465.75	1300.18	676.432	611.357	975.943	844.812	1465.75	1421.86	676.432	653.098	975.943	834.811
		1642.62	1696.38	1064.53	898.253	1344.61	1491.23	1642.62	1455.97	1064.53	956.091	1344.61	1081.14	1642.62	1608.16	1064.53	883.136	1344.61	1119.6
		1893.88	1975.77	1513.89	1719.39	1704.08	1763.05	1893.88	1687.63	1513.89	1204.33	1704.08	1337.37	1893.88	1852.23	1513.89	1389.1	1704.08	1428.91
		1925.01	1938.33	1829.15	1789.11	1876.4	2070.84	1925.01	1468.55	1829.15	1479.8	1876.4	1432.92	1925.01	1812.86	1829.15	1501.91	1876.4	1490.04
		1951.63	2028.7	1919.39	1931.54	1926.15	1966.96	1951.63	1559.01	1919.39	1191.11	1926.15	1315.29	1951.63	1867.55	1919.39	1524.51	1926.15	1550.71
		2091.11	2222.27	1987.48	1971.55	2007.72	2025.65	2091.11	1780.04	1987.48	1271.21	2007.72	1406.04	2091.11	2004.39	1987.48	1578.07	2007.72	1638.43
		2396.41	2554	2614.23	2809.44	2115.14	2217.55	2396.41	2112.45	2614.23	2290.23	2115.14	1578.34	2396.41	2376.11	2614.23	2321.09	2115.14	1734.94
		3012.48	3287.09	3079.24	2933.06	4030.9	4131.1	3012.48	2447.63	3079.24	2340.83	4030.9	3315.07	3012.48	2896.57	3079.24	2437.59	4030.9	3376.26
		3379.56	3614.39	4839.58	5550.12	4137.91	4893.23	3379.56	2947.62	4839.58	4348.36	4137.91	3268.31	3379.56	3354.9	4839.58	4383.03	4137.91	3508.58
		-0.136164	-0.465544	-445.286	5304.71	-0.0228064	1.40172	-0.136164	0.383876	-445.286	-358.029	-0.0228064	0.254005	-0.136164	-0.344932	-445.286	-290.797	-0.0228064	0.0438875
		-1.00302e-09	3.41416e-13	-0.274487	7.53303	-6.70071e-10	-2.38714e-13	-1.00302e-09	2.4381e-13	-0.274487	0.296642	-6.70071e-10	-2.34083e-13	-1.00302e-09	1.04857e-13	-0.274487	0.399794	-6.70071e-10	-2.84217e-14
		-7.87128e-10	2.36241e-13	-0.0945897	-6.70016	1.01947e-10	-1.10682e-12	-7.87128e-10	5.61581e-13	-0.0945897	0.415811	1.01947e-10	-6.40828e-18	-7.87128e-10	8.77788e-13	-0.0945897	1.29418	1.01947e-10	1.46387e-13
		9.41962e-11	-2.27729e-13	-0.0316043	-23.1626	1.49255e-09	4.33144e-12	9.41962e-11	-3.06472e-14	-0.0316043	1.8183	1.49255e-09	-1.06977e-13	9.41962e-11	1.65149e-13	-0.0316043	1.01919	1.49255e-09	2.55795e-13
		0.149111	0.0799204	-1.38714e-09	2.6763e-13	0.00636906	-0.698528	0.149111	0.00352375	-1.38714e-09	-1.20396e-13	0.00636906	0.0791828	0.149111	0.0540482	-1.38714e-09	9.27434e-15	0.00636906	-0.453533
		0.176944	-0.0346805	-4.33081e-10	-2.06974e-13	0.189511	42.9196	0.176944	0.158859	-4.33081e-10	-3.1859e-14	0.189511	1.04171	0.176944	0.0149837	-4.33081e-10	-1.59532e-14	0.189511	1.01557
		0.995039	1.16159	8.68655e-10	-4.95004e-13	0.305026	-15.575	0.995039	1.35246	8.68655e-10	6.70945e-15	0.305026	0.135424	0.995039	0.986836	8.68655e-10	-5.19069e-14	0.305026	-0.229289
		22.4067	13.4586	22.7236	66.8141	0.421159	-11.5846	22.4067	22.8335	22.7236	6.85772	0.421159	-0.181588	22.4067	22.1781	22.7236	43.604	0.421159	0.292891
		34.0234	35.8108	33.8192	11.1465	4.6997	73.7815	34.0234	32.6159	33.8192	25.587	4.6997	-2.64267	34.0234	33.5986	33.8192	27.3566	4.6997	5.96015
		105.454	35.2945	52.9065	32.4521	14.4961	-1050.47	105.454	96.5733	52.9065	28.1737	14.4961	5.72427	105.454	101.814	52.9065	30.6967	14.4961	2.61171
		109.254	109.686	76.4214	180.95	19.4213	-1076.97	109.254	105.939	76.4214	55.1113	19.4213	7.03935	109.254	110.152	76.4214	71.2677	19.4213	4.36393
		126.054	95.5276	86.6398	52.9434	24.3255	-34.9465	126.054	113.407	86.6398	43.8452	24.3255	20.4977	126.054	118.699	86.6398	55.9871	24.3255	19.8263
		153.482	158.859	149.64	1491.07	34.2745	30.2969	153.482	150.079	149.64	84.9244	34.2745	31.1511	153.482	153.725	149.64	128.946	34.2745	30.4645
		175.739	182.72	167.809	-135.564	53.446	5.801	175.739	157.251	167.809	92.2525	53.446	32.578	175.739	169.096	167.809	117.104	53.446	35.3935
		217.943	176.621	180.937	136.441	158.555	147.577	217.943	185.134	180.937	130.946	158.555	137.659	217.943	202.6	180.937	147.269	158.555	138.866
		252.892	279.517	190.139	266.066	170.017	17.8566	252.892	211.981	190.139	268.179	170.017	106.157	252.892	236.506	190.139	154.3	170.017	113.659
		272.735	264.358	213.768	206.182	195.894	170.829	272.735	221.637	213.768	151.888	195.894	178.139	272.735	250.649	213.768	175.577	195.894	165.357
		406.384	429.042	294.579	358.174	294.511	181.072	406.384	369.382	294.579	206.44	294.511	189	406.384	393.369	294.579	220.639	294.511	215.15
		490.386	512.467	350.699	-304.926	327.321	272.222	490.386	478.928	350.699	277.355	327.321	291.039	490.386	485.116	350.699	276.968	327.321	279.883
		529.142	575.462	358.493	336.666	433.666	383.331	529.142	516.105	358.493	245.572	433.666	179.444	529.142	521.848	358.493	249.022	433.666	249.229
		535.138	415.977	479.04	446.392	458.963	438.969	535.138	468.985	479.04	322.916	458.963	372.604	535.138	513.984	479.04	313.558	458.963	397.239
		680.478	500.966	511.238	493.907	576.324	433.272	680.478	592.173	511.238	187.675	576.324	365.507	680.478	644.449	511.238	273.427	576.324	432.44
		793.48	847.336	579.174	559.27	605.168	623.334	793.48	757.58	579.174	409.579	605.168	472.603	793.48	790.844	579.174	396.341	605.168	494.028
		1167.71	1130.66	743.072	673.412	854.611	480.143	1167.71	1021.82	743.072	499.299	854.611	610.793	1167.71	1133.51	743.072	546.539	854.611	678.986
		1465.75	1469.46	988.392	690.975	1154.97	916.611	1465.75	1300.18	988.392	524.924	1154.97	852.094	1465.75	1421.86	988.392	632.115	1154.97	915.251
		1642.62	1696.38	1120.93	1161.09	1275.15	1261.82	1642.62	1455.97	1120.93	788.369	1275.15	923.288	1642.62	1608.16	1120.93	818.533	1275.15	1091.87
		1893.88	1975.77	1182.22	1367.39	1613.09	1701.33	1893.88	1687.63	1182.22	602.095	1613.09	1177	1893.88	1852.23	1182.22	686.195	1613.09	1331.47
		1925.01	1938.33	1596.79	1908.04	1665.55	-25748.6	1925.01	1468.55	1596.79	1102.28	1665.55	1535.54	1925.01	1812.86	1596.79	1188.48	1665.55	1683.76
		1951.63	2028.7	1811.86	1750.76	1902.11	1804.41	1951.63	1559.01	1811.86	930.59	1902.11	1311.34	1951.63	1867.55	1811.86	1040.71	1902.11	1465.19
		2091.11	2222.27	2078.28	2198.25	2039.69	2498.95	2091.11	1780.04	2078.28	1306.05	2039.69	1479.52	2091.11	2004.39	2078.28	1353.19	2039.69	1632.17
		2396.41	2554	2314.48	2185.05	2346.7	2760.64	2396.41	2112.45	2314.48	1593.47	2346.7	1866.95	2396.41	2376.11	2314.48	1936.86	2346.7	2078.82
		3012.48	3287.09	2650.49	2659.02	3180.25	3378.17	3012.48	2447.63	2650.49	1698.04	3180.25	2181.7	3012.48	2896.57	2650.49	1799.39	3180.25	2614.09
		3379.56	3614.39	2901.33	3147.93	3577.6	3363.79	3379.56	2947.62	2901.33	2075.26	3577.6	2675.03	3379.56	3354.9	2901.33	2179.66	3577.6	3151.7
		-0.136164	-0.465544	-318.139	-5477.09	-0.211704	1.93333	-0.136164	0.383876	-318.139	-327.255	-0.211704	-0.332936	-0.136164	-0.344932	-318.139	-370.777	-0.211704	-0.502741
		-1.00302e-09	3.41416e-13	-0.0483438	-66.8505	-0.0262982	0.256977	-1.00302e-09	2.4381e-13	-0.0483438	-1.02697	-0.0262982	-0.088325	-1.00302e-09	1.04857e-13	-0.0483438	0.868475	-0.0262982	0.194646
		-7.87128e-10	2.36241e-13	-0.0414071	4.35813	-0.00246402	1.09001	-7.87128e-10	5.61581e-13	-0.0414071	0.337941	-0.00246402	-0.0490467	-7.87128e-10	8.77788e-13	-0.0414071	-0.941953	-0.00246402	0.0953579
		9.41962e-11	-2.27729e-13	-1.54468e-09	7.51444e-13	-4.79282e-10	8.69746e-13	9.41962e-11	-3.06472e-14	-1.54468e-09	4.55121e-13	-4.79282e-10	-5.68434e-14	9.41962e-11	1.65149e-13	-1.54468e-09	-1.57204e-13	-4.79282e-10	-3.4308e-13
		0.149111	0.0799204	8.85348e-10	-2.96697e-13	4.00308e-10	9.6592e-14	0.149111	0.00352375	8.85348e-10	-8.56388e-14	4.00308e-10	-5.68434e-14	0.149111	0.0540482	8.85348e-10	7.1939e-14	4.00308e-10	5.88633e-14
		0.176944	-0.0346805	1.70054e-09	-8.04867e-14	1.73936e-09	8.58479e-13	0.176944	0.158859	1.70054e-09	6.25135e-14	1.73936e-09	-3.32967e-13	0.176944	0.0149837	1.70054e-09	-2.2151e-13	1.73936e-09	-3.91732e-14
		0.995039	1.16159	0.104205	-1.13699	0.600425	-2.7562	0.995039	1.35246	0.104205	0.98817	0.600425	0.433313	0.995039	0.986836	0.104205	1.46758	0.600425	0.326184
		22.4067	13.4586	3.57434	-99.6863	5.97518	6.64209	22.4067	22.8335	3.57434	-3.00878	5.97518	3.43492	22.4067	22.1781	3.57434	-4.54377	5.97518	4.7035
		34.0234	35.8108	14.9111	-19.5421	9.12817	23.9959	34.0234	32.6159	14.9111	13.544	9.12817	8.91715	34.0234	33.5986	14.9111	11.2864	9.12817	10.9234
		105.454	35.2945	33.8659	111.766	35.1371	71.0938	105.454	96.5733	33.8659	-41.6499	35.1371	34.9344	105.454	101.814	33.8659	39.5356	35.1371	36.9021
		109.254	109.686	49.6217	41.7173	35.8884	12.3449	109.254	105.939	49.6217	17.6665	35.8884	23.0049	109.254	110.152	49.6217	14.7637	35.8884	24.2029
		126.054	95.5276	90.3725	130.058	85.2955	-163.123	126.054	113.407	90.3725	31.6661	85.2955	91.3479	126.054	118.699	90.3725	51.9764	85.2955	81.8716
		153.482	158.859	108.192	30.0312	95.0083	-202.684	153.482	150.079	108.192	51.2833	95.0083	74.2349	153.482	153.725	108.192	81.1903	95.0083	74.2165
		175.739	182.72	127.144	155.002	159.136	188.656	175.739	157.251	127.144	67.4719	159.136	152.777	175.739	169.096	127.144	94.1404	159.136	146.193
		217.943	176.621	145.777	-144.884	169.563	167.138	217.943	185.134	145.777	99.8952	169.563	160.897	217.943	202.6	145.777	79.7153	169.563	166.145
		252.892	279.517	183.809	-12230.6	214.682	218.391	252.892	211.981	183.809	117.244	214.682	168.989	252.892	236.506	183.809	-37.1041	214.682	161.07
		272.735	264.358	238.183	16.8705	241.88	150.007	272.735	221.637	238.183	196.393	241.88	196.621	272.735	250.649	238.183	199.176	241.88	205.757
		406.384	429.042	269.377	229.211	267.202	298.451	406.384	369.382	269.377	260.625	267.202	226.236	406.384	393.369	269.377	229.986	267.202	246.986
		490.386	512.467	300.269	-407.148	307.477	309.428	490.386	478.928	300.269	226.354	307.477	238.308	490.386	485.116	300.269	181.56	307.477	280.426
		529.142	575.462	331.2	396.688	333.233	307.83	529.142	516.105	331.2	168.897	333.233	299.327	529.142	521.848	331.2	147.734	333.233	325.129
		535.138	415.977	332.609	343.808	349.753	422.726	535.138	468.985	332.609	253.9	349.753	339.3	535.138	513.984	332.609	234.104	349.753	341.092
		680.478	500.966	402.45	821.874	438.541	516.068	680.478	592.173	402.45	316.953	438.541	321.854	680.478	644.449	402.45	278.062	438.541	359.216
		793.48	847.336	427.381	423.487	467.998	519.413	793.48	757.58	427.381	283.947	467.998	420.265	793.48	790.844	427.381	344.992	467.998	461.742
		1167.71	1130.66	580.241	593.876	772.049	816.796	1167.71	1021.82	580.241	366.795	772.049	659.68	1167.71	1133.51	580.241	244.903	772.049	754.222
		1465.75	1469.46	788.98	924.041	869.259	974.186	1465.75	1300.18	788.98	672.895	869.259	759.95	1465.75	1421.86	788.98	624.855	869.259	853.173
		1642.62	1696.38	1017.66	6113.51	1344.89	1636.17	1642.62	1455.97	1017.66	907.216	1344.89	1145.26	1642.62	1608.16	1017.66	813.725	1344.89	1310.42
		1893.88	1975.77	1559.04	1352.43	1691.76	1890.24	1893.88	1687.63	1559.04	1165.28	1691.76	1351.84	1893.88	1852.23	1559.04	929.055	1691.76	1624.62
		1925.01	1938.33	1852.4	1258.39	1955.54	1952.89	1925.01	1468.55	1852.4	1327.84	1955.54	1380.49	1925.01	1812.86	1852.4	1142.66	1955.54	1820.57
		1951.63	2028.7	2150.03	2074.09	2070.57	2063.15	1951.63	1559.01	2150.03	1710.75	2070.57	1579.23	1951.63	1867.55	2150.03	1643.49	2070.57	1984.46
		2091.11	2222.27	2187.08	1771.49	2122.08	2433.25	2091.11	1780.04	2187.08	1771.08	2122.08	1702.7	2091.11	2004.39	2187.08	1793.36	2122.08	2004.4
		2396.41	2554	2536.65	2484.13	2380.41	2848.94	2396.41	2112.45	2536.65	1932.4	2380.41	1826.67	2396.41	2376.11	2536.65	1738.1	2380.41	2248.76
		3012.48	3287.09	2775.86	3106.82	3469.1	3933.52	3012.48	2447.63	2775.86	2100.07	3469.1	2542.23	3012.48	2896.57	2775.86	2075.82	3469.1	3178.18
		3379.56	3614.39	3724.06	-945.099	5760.71	14240	3379.56	2947.62	3724.06	2570.91	5760.71	5640.18	3379.56	3354.9	3724.06	2712.62	5760.71	5563.48
		-0.14131	-2.0162	-342.18	-918.871	-2.71352e-09	-4.84677e-14	-0.14131	-0.430026	-342.18	-406.811	-2.71352e-09	1.07655e-13	-0.14131	-0.00226783	-342.18	-493.385	-2.71352e-09	4.55955e-13
		-0.0874987	2.49526	-0.0462992	0.943395	7.44721e-11	-3.92808e-13	-0.0874987	-0.301309	-0.0462992	-0.209075	7.44721e-11	-3.22606e-13	-0.0874987	-0.184429	-0.0462992	0.00123971	7.44721e-11	4.03789e-13
		-0.0305791	-0.744379	-2.25055e-10	1.22911e-13	4.73343e-10	-1.78906e-13	-0.0305791	-0.65055	-2.25055e-10	6.83578e-14	4.73343e-10	2.47616e-13	-0.0305791	-0.0986877	-2.25055e-10	-1.85921e-13	4.73343e-10	-2.1437e-13
		-2.20621e-09	1.04936e-13	7.55661e-11	-2.36598e-13	0.00406472	-1.97081	-2.20621e-09	-3.38952e-14	7.55661e-11	3.28611e-13	0.00406472	0.0413632	-2.20621e-09	1.1796e-13	7.55661e-11	1.05812e-13	0.00406472	0.112692
		-6.48374e-10	4.63514e-14	8.57671e-10	-1.42934e-13	0.0541652	-8.11155	-6.48374e-10	-1.20108e-13	8.57671e-10	-1.53623e-13	0.0541652	-0.17793	-6.48374e-10	3.65233e-14	8.57671e-10	1.575e-13	0.0541652	-0.011269
		6.9551e-10	3.2139e-13	0.0533581	-3.08593	0.198707	-1.00074	6.9551e-10	1.1916e-13	0.0533581	-0.663261	0.198707	0.437572	6.9551e-10	-7.5328e-14	0.0533581	-0.490129	0.198707	0.56096
		13.8328	15.1116	0.193676	-13.451	1.91662	1.69596	13.8328	13.087	0.193676	-0.981793	1.91662	1.43143	13.8328	13.6496	0.193676	-2.06283	1.91662	-0.293565
		37.8134	37.7687	23.491	-41.7189	3.74323	-4.99405	37.8134	36.6235	23.491	15.6688	3.74323	3.02829	37.8134	37.4494	23.491	13.4952	3.74323	3.37904
		62.7963	69.8655	43.7223	5.88789	13.8638	4.92776	62.7963	60.3539	43.7223	37.9826	13.8638	12.7477	62.7963	59.8282	43.7223	32.1043	13.8638	8.99708
		81.4466	72.5427	59.8598	27.6102	40.6208	24.5364	81.4466	78.1586	59.8598	33.9504	40.6208	32.6024	81.4466	75.7923	59.8598	35.2609	40.6208	30.5793
		98.7288	100.978	76.303	62.0355	47.4554	43.4232	98.7288	93.5431	76.303	45.2956	47.4554	41.7032	98.7288	94.6358	76.303	47.7386	47.4554	39.7568
		108.09	92.1989	98.8995	44.9016	57.7183	52.0771	108.09	96.4704	98.8995	57.4701	57.7183	46.0975	108.09	100.494	98.8995	68.5885	57.7183	47.2154
		137.096	130.328	105.385	107.027	98.0067	92.6278	137.096	126.997	105.385	89.898	98.0067	83.6409	137.096	127.501	105.385	79.0134	98.0067	84.9746
		163.663	166.833	143.904	78.2578	154.964	154.752	163.663	148.174	143.904	111.615	154.964	124.513	163.663	153.121	143.904	116.688	154.964	131.505
		194.805	207.428	182.076	148.12	192.487	198.816	194.805	182.168	182.076	133.783	192.487	173.543	194.805	181.806	182.076	122.947	192.487	174.754
		256.601	258.72	207.199	232.495	220.201	215.119	256.601	235.159	207.199	170.781	220.201	160.134	256.601	237.959	207.199	155.2	220.201	181.136
		271.61	279.192	224.747	175.548	243.432	248.696	271.61	243.576	224.747	156.188	243.432	193.747	271.61	251.329	224.747	172.034	243.432	209.443
		420.3	396.055	287.704	242.184	283.332	110.406	420.3	356.933	287.704	205.111	283.332	210.187	420.3	367.502	287.704	200.286	283.332	229.79
		442.487	428.176	361.6	304.829	336.527	389.556	442.487	385.575	361.6	279.285	336.527	299.338	442.487	398.657	361.6	282.595	336.527	308.216
		499.436	508.431	435.755	464.296	343.652	426.152	499.436	438.357	435.755	236.279	343.652	272.342	499.436	454.665	435.755	264.664	343.652	279.374
		616.127	598.851	454.577	-557.971	416.306	458.478	616.127	520.08	454.577	345.622	416.306	322.493	616.127	540.868	454.577	368.966	416.306	358.892
		673.814	730.845	479.424	506.275	473.27	497.286	673.814	558.794	479.424	356.426	473.27	369.551	673.814	590.741	479.424	331.003	473.27	399.906
		752.164	707.24	511.104	409.862	534.971	353.67	752.164	638.127	511.104	416.132	534.971	420.489	752.164	664.403	511.104	387.291	534.971	439.934
		874.314	889.04	700.932	652.912	744.772	728.029	874.314	719.844	700.932	491.522	744.772	572.849	874.314	768.427	700.932	535.885	744.772	644.791
		1138.31	1183.68	991.739	1023.67	951.624	969.479	1138.31	875.551	991.739	812.041	951.624	764.778	1138.31	962.342	991.739	842.355	951.624	852.842
		1227.21	1348.34	1072.69	907.411	1259.74	1286.08	1227.21	1001.6	1072.69	691.939	1259.74	979.567	1227.21	1093.67	1072.69	723.025	1259.74	1093.44
		1293.87	1208.76	1520.68	1176.83	1669.44	1771.58	1293.87	1033.67	1520.68	930.996	1669.44	1221.65	1293.87	1137.08	1520.68	1043.19	1669.44	1372.85
		1857.3	1891.12	1979.47	1694.94	1900.64	2044.72	1857.3	1505.28	1979.47	1153.55	1900.64	1430.41	1857.3	1636.97	1979.47	1278.09	1900.64	1603.24
		2029.73	2075.93	2037.08	2135.08	1999.15	2015.89	2029.73	1654.76	2037.08	1395.06	1999.15	1475.13	2029.73	1806.14	2037.08	1525.34	1999.15	1639.52
		2064.21	2130.63	2207.22	2348.59	2158.55	2327.93	2064.21	1573.96	2207.22	1671.13	2158.55	1830.82	2064.21	1855.11	2207.22	1873.25	2158.55	2049.48
		2272.91	2316	2308.77	2572.21	2368.11	2616.15	2272.91	1815.43	2308.77	1749.64	2368.11	1934.84	2272.91	2058.71	2308.77	1810.15	2368.11	2072.2
		2549.55	2704.95	2499.56	2711.61	3769.39	3760.33	2549.55	1969.24	2499.56	1922.47	3769.39	3327.11	2549.55	2285.91	2499.56	2152.62	3769.39	3487.24
		4330.09	4093.95	4298.03	3695.22	5717.18	4186.22	4330.09	3920.24	4298.03	3226.24	5717.18	4750.67	4330.09	4069.17	4298.03	3608.13	5717.18	4988.9
		-0.141299	-2.01618	-271.337	-1294.11	-0.465107	1.00782	-0.141299	-0.430011	-271.337	-317.33	-0.465107	-0.199569	-0.141299	-0.0022516	-271.337	-278.841	-0.465107	-0.878838
		-0.0874822	2.49527	-0.203245	0.687883	-0.0982266	3.47343	-0.0874822	-0.301299	-0.203245	0.220565	-0.0982266	-0.66403	-0.0874822	-0.184412	-0.203245	0.0818034	-0.0982266	0.174634
		-0.0305569	-0.744358	-0.0898066	-6.37684	-8.41753e-10	2.15254e-14	-0.0305569	-0.650529	-0.0898066	-0.189196	-8.41753e-10	-3.84088e-13	-0.0305569	-0.0986762	-0.0898066	-0.527817	-8.41753e-10	2.16071e-13
		-2.54821e-09	-1.60773e-14	-0.00306599	-2.26557	-3.1407e-10	1.14196e-14	-2.54821e-09	-1.31663e-13	-0.00306599	0.733902	-3.1407e-10	-1.53263e-13	-2.54821e-09	3.4827e-13	-0.00306599	0.416043	-3.1407e-10	-1.61023e-13
		1.49367e-10	2.2924e-13	-3.26611e-09	-2.60921e-13	7.18364e-10	2.62692e-13	1.49367e-10	4.63982e-14	-3.26611e-09	2.7389e-13	7.18364e-10	1.28292e-13	1.49367e-10	-1.35108e-13	-3.26611e-09	-2.16118e-14	7.18364e-10	-2.72915e-13
		9.01361e-10	1.13303e-13	-1.40834e-09	3.74608e-13	0.0223266	-1.88378	9.01361e-10	1.18247e-13	-1.40834e-09	-1.45992e-13	0.0223266	-1.4231	9.01361e-10	-2.47841e-13	-1.40834e-09	1.4951e-13	0.0223266	0.971306
		13.8328	15.1116	1.19951e-09	9.67027e-14	14.5705	32.1104	13.8328	13.087	1.19951e-09	-6.50215e-14	14.5705	9.22085	13.8328	13.6496	1.19951e-09	1.42035e-14	14.5705	10.101
		37.8134	37.7687	17.4334	8.31967	26.9127	3.95795	37.8134	36.6235	17.4334	8.26342	26.9127	23.5846	37.8134	37.4494	17.4334	11.329	26.9127	20.1989
		62.7963	69.8655	35.2288	29.1181	63.3794	54.7534	62.7963	60.3539	35.2288	22.5688	63.3794	45.67	62.7963	59.8282	35.2288	27.4229	63.3794	45.7684
		81.4466	72.5427	63.2255	66.7892	67.2725	11.9339	81.4466	78.1587	63.2255	45.0842	67.2725	65.2498	81.4466	75.7923	63.2255	48.3095	67.2725	55.7942
		98.7289	100.978	94.1421	73.5037	93.1161	73.4197	98.7289	93.5431	94.1421	63.831	93.1161	68.2324	98.7289	94.6358	94.1421	64.1635	93.1161	66.6907
		108.09	92.1989	112.191	90.2078	107.874	117.236	108.09	96.4704	112.191	78.1062	107.874	79.5583	108.09	100.494	112.191	88.0228	107.874	87.6264
		137.096	130.328	122.068	-52.6496	127.776	96.9282	137.096	126.997	122.068	90.1342	127.776	112.181	137.096	127.501	122.068	66.7693	127.776	104.202
		163.663	166.833	170.429	144.057	161.6	142.028	163.663	148.174	170.429	114.551	161.6	142.336	163.663	153.121	170.429	119.295	161.6	128.525
		194.805	207.428	201.816	170.323	197.916	204.001	194.805	182.168	201.816	140.039	197.916	163.78	194.805	181.806	201.816	137.627	197.916	149.51
		256.601	258.72	226.976	224.918	223.679	177.014	256.601	235.159	226.976	157.533	223.679	189.449	256.601	237.959	226.976	164.735	223.679	166.515
		271.61	279.192	303.806	202.095	300.597	276.261	271.61	243.576	303.806	190.154	300.597	228.81	271.61	251.329	303.806	201.762	300.597	229.155
		420.3	396.055	372.304	304.198	314.425	-773.256	420.3	356.933	372.304	253.032	314.425	249.175	420.3	367.502	372.304	245.679	314.425	234.719
		442.487	428.176	395.911	369.99	377.202	309.543	442.487	385.576	395.911	230.963	377.202	276.18	442.487	398.657	395.911	272.971	377.202	288.621
		499.436	508.431	456.096	-924.668	437.14	326.079	499.436	438.357	456.096	285.903	437.14	284.587	499.436	454.665	456.096	310.32	437.14	316.728
		616.127	598.851	520.286	468.522	518.936	435.355	616.127	520.08	520.286	319.607	518.936	385.04	616.127	540.868	520.286	340.696	518.936	365.481
		673.814	730.845	646.949	581.248	612.314	560.244	673.814	558.794	646.949	363.25	612.314	470.305	673.814	590.741	646.949	378.912	612.314	482.783
		752.164	707.24	702.06	748.312	677.107	609.105	752.164	638.127	702.06	491.703	677.107	338.816	752.164	664.403	702.06	521.189	677.107	336.568
		874.314	889.04	854.943	868.965	845.048	651.537	874.314	719.844	854.943	880.178	845.048	563.953	874.314	768.427	854.943	672.311	845.048	530.398
		1138.31	1183.68	897.445	-1622.32	912.644	767.638	1138.31	875.551	897.445	507.379	912.644	651.031	1138.31	962.342	897.445	591.284	912.644	682.002
		1227.2	1348.34	996.653	886.777	1282.2	1558.29	1227.2	1001.6	996.653	706.155	1282.2	712.234	1227.2	1093.67	996.653	771.237	1282.2	930.059
		1293.87	1208.76	1186.35	1097.06	1343.22	1168.21	1293.87	1033.67	1186.35	732.702	1343.22	920.678	1293.87	1137.08	1186.35	616.314	1343.22	630.618
		1857.3	1891.12	1419.77	1313.26	1806.46	1907.2	1857.3	1505.28	1419.77	582.61	1806.46	1212.65	1857.3	1636.97	1419.77	872.923	1806.46	1354.1
		2029.73	2075.93	1838.29	2074.72	2045.57	2191.69	2029.73	1654.76	1838.29	1235.74	2045.57	1389.09	2029.73	1806.14	1838.29	1318.61	2045.57	1564.41
		2064.21	2130.63	2043.98	2198.06	2070.12	2138.63	2064.21	1573.96	2043.98	1364.8	2070.12	1453.08	2064.21	1855.11	2043.98	1484.07	2070.12	1506.01
		2272.91	2316	2138.98	1741.83	2197.12	2609.41	2272.91	1815.43	2138.98	1396.18	2197.12	1600.65	2272.91	2058.71	2138.98	1513.01	2197.12	1623.67
		2549.55	2704.95	2254.94	2293.25	2773.52	3036.12	2549.55	1969.24	2254.94	1533.43	2773.52	2193.71	2549.55	2285.91	2254.94	1544.71	2773.52	2300.78
		4330.09	4093.95	4288.06	3881.44	4221.23	3965.82	4330.09	3920.24	4288.06	3098.41	4221.23	2806.19	4330.09	4069.17	4288.06	3164.41	4221.23	3009.37
		-0.14131	-2.0162	-90.3367	539.398	-0.165274	3.17054	-0.14131	-0.430026	-90.3367	-131.574	-0.165274	-0.225576	-0.14131	-0.00226783	-90.3367	-122.004	-0.165274	-0.135264
		-0.0874987	2.49526	-0.234798	-13.742	-7.48759e-10	-2.14018e-13	-0.0874987	-0.301309	-0.234798	-1.48118	-7.48759e-10	-4.6898e-14	-0.0874987	-0.184429	-0.234798	-1.78894	-7.48759e-10	1.12981e-13
		-0.0305791	-0.744379	-0.0678804	-5.07616	-6.01023e-10	3.77442e-13	-0.0305791	-0.65055	-0.0678804	0.271397	-6.01023e-10	1.13708e-14	-0.0305791	-0.0986877	-0.0678804	-0.226919	-6.01023e-10	-1.62518e-13
		-2.20621e-09	1.04936e-13	-1.85484e-09	-1.27072e-13	1.07132e-09	-7.87999e-14	-2.20621e-09	-3.38952e-14	-1.85484e-09	-4.79187e-15	1.07132e-09	-6.9058e-14	-2.20621e-09	1.1796e-13	-1.85484e-09	-8.6989e-14	1.07132e-09	2.26467e-13
		-6.48374e-10	4.63514e-14	-7.46277e-11	2.5026e-13	0.10207	0.806153	-6.48374e-10	-1.20108e-13	-7.46277e-11	-1.71937e-13	0.10207	-0.105518	-6.48374e-10	3.65233e-14	-7.46277e-11	-1.11124e-13	0.10207	0.00888203
		6.9551e-10	3.2139e-13	1.39342e-09	-6.19742e-13	0.140604	1.45294	6.9551e-10	1.1916e-13	1.39342e-09	-2.70146e-14	0.140604	-0.0568937	6.9551e-10	-7.5328e-14	1.39342e-09	-4.28888e-13	0.140604	0.0979401
		13.8328	15.1116	0.0481681	1.93493	0.316562	9.41091	13.8328	13.087	0.0481681	0.537442	0.316562	0.44776	13.8328	13.6496	0.0481681	0.639079	0.316562	0.535531
		37.8134	37.7687	19.0548	-1.72706	0.672213	-24.7415	37.8134	36.6235	19.0548	9.69734	0.672213	2.79127	37.8134	37.4494	19.0548	4.23833	0.672213	2.04513
		62.7963	69.8655	29.6213	11.4775	2.13648	19.2622	62.7963	60.3539	29.6213	21.0329	2.13648	1.30351	62.7963	59.8282	29.6213	13.5772	2.13648	1.06223
		81.4466	72.5427	45.9224	50.6694	3.31803	-15.4936	81.4466	78.1586	45.9224	38.9131	3.31803	10.5437	81.4466	75.7923	45.9224	40.7216	3.31803	2.32872
		98.7288	100.978	62.5795	43.6042	4.6516	13.7084	98.7288	93.5431	62.5795	33.8376	4.6516	0.926377	98.7288	94.6358	62.5795	48.5563	4.6516	-0.519595
		108.09	92.1989	74.2122	12.0954	8.30665	36.8965	108.09	96.4704	74.2122	47.8574	8.30665	3.13032	108.09	100.494	74.2122	27.1872	8.30665	7.18546
		137.096	130.328	98.7091	90.2446	57.2471	-76.8373	137.096	126.997	98.7091	70.7659	57.2471	65.5739	137.096	127.501	98.7091	73.4087	57.2471	58.5318
		163.663	166.833	129.525	119.143	81.0773	25.3538	163.663	148.174	129.525	92.9435	81.0773	48.9223	163.663	153.121	129.525	85.8291	81.0773	48.867
		194.805	207.428	156.913	155.334	107.457	206.99	194.805	182.168	156.913	111.217	107.457	81.955	194.805	181.806	156.913	117.724	107.457	83.991
		256.601	258.72	203.069	159.649	126.903	102.504	256.601	235.159	203.069	132.772	126.903	109.088	256.601	237.959	203.069	173.752	126.903	112.834
		271.61	279.192	235.118	234.185	211.007	332.478	271.61	243.576	235.118	119.352	211.007	191.389	271.61	251.329	235.118	140.668	211.007	176.761
		420.3	396.055	259.416	270.706	235.464	216.502	420.3	356.933	259.416	176.807	235.464	178.274	420.3	367.502	259.416	189.997	235.464	184.505
		442.487	428.176	283.99	331.623	268.694	269.673	442.487	385.575	283.99	275.259	268.694	235.47	442.487	398.657	283.99	315.993	268.694	222.422
		499.436	508.431	336.715	303.02	348.131	-149.816	499.436	438.357	336.715	196.012	348.131	307.581	499.436	454.665	336.715	225.508	348.131	268.55
		616.127	598.851	404.981	419.752	357.003	278.825	616.127	520.08	404.981	296.128	357.003	285.85	616.127	540.868	404.981	274.696	357.003	275.409
		673.814	730.845	433.452	478.096	364.789	320.312	673.814	558.794	433.452	247.941	364.789	307.293	673.814	590.741	433.452	336.235	364.789	304.254
		752.164	707.24	491.139	613.505	514.881	240.509	752.164	638.127	491.139	391.072	514.881	433.938	752.164	664.403	491.139	249.164	514.881	423.4
		874.314	889.04	691.756	979.077	677.41	541.357	874.314	719.844	691.756	466.828	677.41	549.592	874.314	768.427	691.756	565.465	677.41	536.169
		1138.31	1183.68	770.914	818.212	705.515	734.903	1138.31	875.551	770.914	548.725	705.515	604.874	1138.31	962.342	770.914	636.85	705.515	605.519
		1227.21	1348.34	851.052	867.67	820.085	1083.92	1227.21	1001.6	851.052	684.769	820.085	743.996	1227.21	1093.67	851.052	769.718	820.085	719.713
		1293.87	1208.76	1509.91	1715.55	1512.91	1445.38	1293.87	1033.67	1509.91	999.027	1512.91	1263.99	1293.87	1137.08	1509.91	1079.08	1512.91	1241.46
		1857.3	1891.12	1780.16	1915.72	2127.1	2162.31	1857.3	1505.28	1780.16	1095.35	2127.1	1568.31	1857.3	1636.97	1780.16	1235.02	2127.1	1637.16
		2029.73	2075.93	2152.55	2348.02	2205.46	2182.43	2029.73	1654.76	2152.55	1363.44	2205.46	1679.58	2029.73	1806.14	2152.55	1480.73	2205.46	1619.54
		2064.21	2130.63	2179.11	2197.52	2246.45	2597.99	2064.21	1573.96	2179.11	1774.9	2246.45	1873.31	2064.21	1855.11	2179.11	1905.69	2246.45	1873.99
		2272.91	2316	2276.88	2690.48	2358.84	3376.24	2272.91	1815.43	2276.88	1746.49	2358.84	2124.05	2272.91	2058.71	2276.88	1864.64	2358.84	2053.4
		2549.55	2704.95	2870.02	3427.61	4121.4	3857.41	2549.55	1969.24	2870.02	1928.67	4121.4	3252.12	2549.55	2285.91	2870.02	2248.76	4121.4	3170.57
		4330.09	4093.95	3851.08	3772.6	5683.64	6678.32	4330.09	3920.24	3851.08	2910.45	5683.64	4956.26	4330.09	4069.17	3851.08	3163.55	5683.64	4645.03
		-0.14131	-2.0162	-133.446	-475.774	-0.263494	5.78045	-0.14131	-0.430026	-133.446	-160.076	-0.263494	-0.553646	-0.14131	-0.00226783	-133.446	-151.253	-0.263494	0.0346951
		-0.0874987	2.49526	-0.0802086	-6.02485	-0.0419313	0.241241	-0.0874987	-0.301309	-0.0802086	-0.431867	-0.0419313	0.396291	-0.0874987	-0.184429	-0.0802086	-0.273749	-0.0419313	0.483751
		-0.0305791	-0.744379	-9.79417e-10	1.85713e-13	-0.0243872	4.05569	-0.0305791	-0.65055	-9.79417e-10	-7.08104e-14	-0.0243872	-0.182312	-0.0305791	-0.0986877	-9.79417e-10	1.27021e-13	-0.0243872	-0.395098
		-2.20621e-09	1.04936e-13	5.4211e-10	-5.70383e-13	4.27898e-10	-1.29471e-13	-2.20621e-09	-3.38952e-14	5.4211e-10	-1.11567e-14	4.27898e-10	1.15583e-13	-2.20621e-09	1.1796e-13	5.4211e-10	9.52846e-15	4.27898e-10	-1.08069e-13
		-6.48374e-10	4.63514e-14	1.11585e-09	2.15112e-13	1.41929e-09	-3.46427e-13	-6.48374e-10	-1.20108e-13	1.11585e-09	2.17214e-13	1.41929e-09	-1.41813e-13	-6.48374e-10	3.65233e-14	1.11585e-09	1.89423e-13	1.41929e-09	-3.80729e-14
		6.9551e-10	3.2139e-13	0.0556759	-16.2602	1.74033e-09	-9.41094e-14	6.9551e-10	1.1916e-13	0.0556759	-0.0404405	1.74033e-09	-3.12934e-13	6.9551e-10	-7.5328e-14	0.0556759	-0.445446	1.74033e-09	4.99926e-13
		13.8328	15.1116	0.153181	-12.2515	13.5746	19.1271	13.8328	13.087	0.153181	-0.614257	13.5746	7.81194	13.8328	13.6496	0.153181	-1.07177	13.5746	10.126
		37.8134	37.7687	17.0496	4.47874	33.7573	41.1702	37.8134	36.6235	17.0496	10.4701	33.7573	23.5419	37.8134	37.4494	17.0496	10.4841	33.7573	28.2321
		62.7963	69.8655	41.8722	51.3811	69.9822	61.1989	62.7963	60.3539	41.8722	32.0873	69.9822	47.5731	62.7963	59.8282	41.8722	32.9409	69.9822	46.6735
		81.4466	72.5427	67.3785	73.3214	79.3186	68.3936	81.4466	78.1586	67.3785	44.6622	79.3186	65.9218	81.4466	75.7923	67.3785	40.707	79.3186	60.7607
		98.7288	100.978	98.0565	30.4501	102.496	83.9488	98.7288	93.5431	98.0565	58.7068	102.496	72.8346	98.7288	94.6358	98.0565	58.8977	102.496	76.643
		108.09	92.1989	105.056	81.3005	109.412	103.888	108.09	96.4704	105.056	74.6511	109.412	81.9659	108.09	100.494	105.056	81.8084	109.412	83.2517
		137.096	130.328	124.677	147.403	120.446	124.763	137.096	126.997	124.677	77.5549	120.446	90.0413	137.096	127.501	124.677	78.6306	120.446	92.469
		163.663	166.833	137.026	127.742	144.757	152.512	163.663	148.174	137.026	103.257	144.757	106.473	163.663	153.121	137.026	99.8427	144.757	102.442
		194.805	207.428	170.94	202.725	184.575	188.504	194.805	182.168	170.94	120.504	184.575	132.488	194.805	181.806	170.94	118.178	184.575	136.324
		256.601	258.72	192.229	262.868	254.049	297.512	256.601	235.159	192.229	138.007	254.049	180.441	256.601	237.959	192.229	125.808	254.049	177.738
		271.61	279.192	255.095	384.623	262.151	271.626	271.61	243.576	255.095	184.501	262.151	200.296	271.61	251.329	255.095	186.521	262.151	201.265
		420.3	396.055	280.144	252.042	326.131	389.445	420.3	356.933	280.144	199.304	326.131	255.439	420.3	367.502	280.144	197.566	326.131	257.653
		442.487	428.176	349.38	497.681	431.675	349.499	442.487	385.575	349.38	231.222	431.675	301.733	442.487	398.657	349.38	226.377	431.675	303.783
		499.436	508.431	463.004	650.554	517.413	527.227	499.436	438.357	463.004	326.095	517.413	323.575	499.436	454.665	463.004	328.294	517.413	329.055
		616.127	598.851	565.902	-101.642	570.419	458.208	616.127	520.08	565.902	363.24	570.419	454.825	616.127	540.868	565.902	490.356	570.419	451.031
		673.814	730.845	622.264	430.921	637.254	705.635	673.814	558.794	622.264	501.464	637.254	372.29	673.814	590.741	622.264	378.543	637.254	389.808
		752.164	707.24	642.567	3754.73	714.632	946.047	752.164	638.127	642.567	389.355	714.632	497.975	752.164	664.403	642.567	393.853	714.632	572.308
		874.314	889.04	855.043	822.994	781.104	806.786	874.314	719.844	855.043	588.308	781.104	632.354	874.314	768.427	855.043	614.39	781.104	513.416
		1138.31	1183.68	968.943	915.795	976.909	1376.9	1138.31	875.551	968.943	598.789	976.909	537.215	1138.31	962.342	968.943	666.277	976.909	640.096
		1227.21	1348.34	1075.43	1229.76	1028.04	1114.95	1227.21	1001.6	1075.43	682.635	1028.04	703.897	1227.21	1093.67	1075.43	704.709	1028.04	693.386
		1293.87	1208.76	1405.05	1481.7	1329.37	1647.12	1293.87	1033.67	1405.05	858.57	1329.37	910.178	1293.87	1137.08	1405.05	970.667	1329.37	1024.64
		1857.3	1891.12	1470.19	1768.83	1708.17	1731.61	1857.3	1505.28	1470.19	969.665	1708.17	1240.08	1857.3	1636.97	1470.19	1190.88	1708.17	1381.28
		2029.73	2075.93	1701.46	1646.29	1837.31	2264.48	2029.73	1654.76	1701.46	1165.91	1837.31	1174.89	2029.73	1806.14	1701.46	1271	1837.31	1298.61
		2064.21	2130.63	1861	2133.69	2036.36	2176.87	2064.21	1573.96	1861	1211.54	2036.36	1251.9	2064.21	1855.11	1861	1349.98	2036.36	1521.7
		2272.91	2316	2045.57	2215.72	2301.16	2578.34	2272.91	1815.43	2045.57	1339.28	2301.16	1453.43	2272.91	2058.71	2045.57	1499.38	2301.16	1668.77
		2549.55	2704.95	2391.78	3046.07	2742.77	2933.76	2549.55	1969.24	2391.78	1570.57	2742.77	2012.76	2549.55	2285.91	2391.78	1767.64	2742.77	2183.61
		4330.09	4093.95	4401.69	4588.25	4353.3	4048.39	4330.09	3920.24	4401.69	3623.61	4353.3	3420.02	4330.09	4069.17	4401.69	3390.86	4353.3	3268.64
		-0.14131	-2.0162	-161.739	-468.959	-0.100142	-0.497138	-0.14131	-0.430026	-161.739	-197.298	-0.100142	0.134091	-0.14131	-0.00226783	-161.739	-196.219	-0.100142	0.124279
		-0.0874987	2.49526	-0.120785	4.9068	-1.5691e-09	-1.31972e-13	-0.0874987	-0.301309	-0.120785	1.92897	-1.5691e-09	-3.95285e-13	-0.0874987	-0.184429	-0.120785	-0.00238732	-1.5691e-09	-9.09221e-14
		-0.0305791	-0.744379	-1.2731e-09	2.01125e-13	1.33182e-10	-1.7053e-13	-0.0305791	-0.65055	-1.2731e-09	-2.20268e-13	1.33182e-10	-5.68434e-14	-0.0305791	-0.0986877	-1.2731e-09	1.31162e-13	1.33182e-10	-5.68421e-14
		-2.20621e-09	1.04936e-13	1.19382e-09	-6.76812e-14	1.37925e-09	1.80236e-13	-2.20621e-09	-3.38952e-14	1.19382e-09	-8.00972e-14	1.37925e-09	-8.52651e-14	-2.20621e-09	1.1796e-13	1.19382e-09	-3.70787e-14	1.37925e-09	1.7053e-13
		-6.48374e-10	4.63514e-14	3.38859e-09	-1.72704e-13	0.00884422	-5.11711	-6.48374e-10	-1.20108e-13	3.38859e-09	1.06581e-13	0.00884422	0.470624	-6.48374e-10	3.65233e-14	3.38859e-09	4.37273e-13	0.00884422	0.113742
		6.9551e-10	3.2139e-13	0.0645002	-20.2004	0.10201	3.8922	6.9551e-10	1.1916e-13	0.0645002	0.533748	0.10201	-0.241432	6.9551e-10	-7.5328e-14	0.0645002	1.40522	0.10201	-0.00967657
		13.8328	15.1116	0.218588	-4.37943	11.4075	9.27259	13.8328	13.087	0.218588	-1.00784	11.4075	9.51243	13.8328	13.6496	0.218588	0.794117	11.4075	12.0522
		37.8134	37.7687	12.9379	13.2134	28.1162	19.6412	37.8134	36.6235	12.9379	7.29708	28.1162	29.0056	37.8134	37.4494	12.9379	9.12793	28.1162	34.1404
		62.7963	69.8655	27.6772	9.42741	34.1664	-0.286001	62.7963	60.3539	27.6772	24.6925	34.1664	19.0811	62.7963	59.8282	27.6772	25.6064	34.1664	18.5622
		81.4466	72.5427	40.9041	-33.3908	42.0008	33.0385	81.4466	78.1586	40.9041	28.9937	42.0008	21.3692	81.4466	75.7923	40.9041	30.7092	42.0008	31.8891
		98.7288	100.978	69.0226	54.7823	75.6278	52.3239	98.7288	93.5431	69.0226	40.8049	75.6278	43.5272	98.7288	94.6358	69.0226	41.8426	75.6278	53.6675
		108.09	92.1989	102.404	106.689	98.5455	102.202	108.09	96.4704	102.404	83.2732	98.5455	84.9737	108.09	100.494	102.404	87.038	98.5455	91.3678
		137.096	130.328	122.596	76.4472	107.333	93.6265	137.096	126.997	122.596	118.359	107.333	82.9638	137.096	127.501	122.596	94.8778	107.333	106.096
		163.663	166.833	155.142	130.377	155.989	147.848	163.663	148.174	155.142	147.061	155.989	88.0324	163.663	153.121	155.142	121.929	155.989	102.109
		194.805	207.428	175.25	-5.25135	177.636	185.217	194.805	182.168	175.25	150.817	177.636	141.339	194.805	181.806	175.25	100.436	177.636	155.377
		256.601	258.72	177.617	249.168	203.511	239.732	256.601	235.159	177.617	85.7087	203.511	146.478	256.601	237.959	177.617	140.263	203.511	158.799
		271.61	279.192	203.999	192.615	210.643	215.616	271.61	243.576	203.999	207.92	210.643	151.87	271.61	251.329	203.999	177.851	210.643	197.905
		420.3	396.055	244.1	158.222	255.574	271.416	420.3	356.933	244.1	199.769	255.574	193.292	420.3	367.502	244.1	191.779	255.574	225.208
		442.487	428.176	313.117	397.033	459.939	473.811	442.487	385.575	313.117	277.219	459.939	369.255	442.487	398.657	313.117	269.51	459.939	400.621
		499.436	508.431	465.612	459.843	530.446	421.745	499.436	438.357	465.612	395.752	530.446	268.183	499.436	454.665	465.612	379.024	530.446	329.387
		616.127	598.851	525.591	602.184	555.678	569.705	616.127	520.08	525.591	432.16	555.678	463.606	616.127	540.868	525.591	380.514	555.678	528.099
		673.814	730.845	589.184	547.437	600.904	575.935	673.814	558.794	589.184	320.765	600.904	380.943	673.814	590.741	589.184	345.402	600.904	415.19
		752.164	707.24	676.222	733.67	683.962	604.979	752.164	638.127	676.222	508.511	683.962	471.524	752.164	664.403	676.222	539.458	683.962	499.56
		874.314	889.04	831.964	921.234	937.111	875.45	874.314	719.844	831.964	654.679	937.111	580.213	874.314	768.427	831.964	605.439	937.111	708.802
		1138.31	1183.68	918.468	235.434	1048.01	962.993	1138.31	875.551	918.468	543.749	1048.01	754.051	1138.31	962.342	918.468	485.065	1048.01	871.069
		1227.21	1348.34	1208.23	1287.33	1287.09	1269.87	1227.21	1001.6	1208.23	1004.03	1287.09	921.693	1227.21	1093.67	1208.23	905.597	1287.09	1020.76
		1293.87	1208.76	1559.11	1644.32	1735.97	1671.17	1293.87	1033.67	1559.11	835.726	1735.97	1160.66	1293.87	1137.08	1559.11	861.357	1735.97	1415
		1857.3	1891.12	1776	1840.73	1889.9	2051.65	1857.3	1505.28	1776	1349.15	1889.9	1374.19	1857.3	1636.97	1776	1400.34	1889.9	1582.45
		2029.73	2075.93	2058.99	2045.31	2066.32	2056.71	2029.73	1654.76	2058.99	1506.58	2066.32	1407.21	2029.73	1806.14	2058.99	1630.24	2066.32	1700.33
		2064.21	2130.63	2158.5	2663.53	2382.02	2547.58	2064.21	1573.96	2158.5	2153.55	2382.02	1872.62	2064.21	1855.11	2158.5	1825.97	2382.02	2066.41
		2272.91	2316	2326.93	2358.56	2701.1	3011.17	2272.91	1815.43	2326.93	1678.18	2701.1	2004.45	2272.91	2058.71	2326.93	1643.2	2701.1	2236.65
		2549.55	2704.95	2543.18	3019.31	3417.4	3983.06	2549.55	1969.24	2543.18	1844.43	3417.4	2419.2	2549.55	2285.91	2543.18	1952.29	3417.4	2680.61
		4330.09	4093.95	4189.35	4281.3	4236.83	4665.33	4330.09	3920.24	4189.35	3088.2	4236.83	3139.67	4330.09	4069.17	4189.35	3393.11	4236.83	3605.39
		-0.14131	-2.0162	-494.718	-1398.57	-0.301647	1.84977	-0.14131	-0.430026	-494.718	-716.954	-0.301647	-1.37243	-0.14131	-0.00226783	-494.718	-732.833	-0.301647	-0.170123
		-0.0874987	2.49526	-0.0639607	3.94057	-0.090787	-1.77642	-0.0874987	-0.301309	-0.0639607	-4.11108	-0.090787	0.375186	-0.0874987	-0.184429	-0.0639607	-2.04794	-0.090787	0.0905509
		-0.0305791	-0.744379	-5.5799e-10	-1.67781e-13	-7.71126e-10	-7.35239e-14	-0.0305791	-0.65055	-5.5799e-10	6.54099e-14	-7.71126e-10	-2.3347e-13	-0.0305791	-0.0986877	-5.5799e-10	-3.91598e-14	-7.71126e-10	2.63239e-13
		-2.20621e-09	1.04936e-13	1.36673e-09	5.68434e-14	1.78325e-10	-2.18636e-13	-2.20621e-09	-3.38952e-14	1.36673e-09	1.13746e-13	1.78325e-10	1.7255e-13	-2.20621e-09	1.1796e-13	1.36673e-09	-1.74509e-14	1.78325e-10	-2.91253e-14
		-6.48374e-10	4.63514e-14	1.57959e-09	1.13687e-13	1.04983e-09	-6.55808e-14	-6.48374e-10	-1.20108e-13	1.57959e-09	-9.95352e-14	1.04983e-09	-2.29393e-13	-6.48374e-10	3.65233e-14	1.57959e-09	-1.38869e-13	1.04983e-09	4.33361e-14
		6.9551e-10	3.2139e-13	0.0462156	1.0331	0.0161764	-0.327004	6.9551e-10	1.1916e-13	0.0462156	-1.59487	0.0161764	0.132994	6.9551e-10	-7.5328e-14	0.0462156	-0.239865	0.0161764	-0.264761
		13.8328	15.1116	0.113327	-5.74679	0.118119	-10.8356	13.8328	13.087	0.113327	-1.69974	0.118119	-0.0460771	13.8328	13.6496	0.113327	0.108857	0.118119	-3.59519
		37.8134	37.7687	6.02341	-92.2031	1.12832	-100.524	37.8134	36.6235	6.02341	11.5929	1.12832	1.28312	37.8134	37.4494	6.02341	6.19985	1.12832	4.78475
		62.7963	69.8655	11.29	-2.27396	1.91167	-141.95	62.7963	60.3539	11.29	-37.1876	1.91167	4.47228	62.7963	59.8282	11.29	-62.2751	1.91167	2.54876
		81.4466	72.5427	19.6364	-4.08351	4.5741	-64.2824	81.4466	78.1586	19.6364	6.52789	4.5741	0.728632	81.4466	75.7923	19.6364	8.3588	4.5741	7.82169
		98.7288	100.978	29.8244	-15.7515	8.62599	8.70537	98.7288	93.5431	29.8244	-8.92991	8.62599	2.2601	98.7288	94.6358	29.8244	15.0008	8.62599	0.533221
		108.09	92.1989	48.8637	27.5604	11.2148	-156.597	108.09	96.4704	48.8637	31.2173	11.2148	7.90361	108.09	100.494	48.8637	25.1648	11.2148	12.0133
		137.096	130.328	88.2301	93.3611	21.2614	12.0779	137.096	126.997	88.2301	81.9747	21.2614	17.0772	137.096	127.501	88.2301	69.5966	21.2614	17.6201
		163.663	166.833	106.614	139.305	31.6748	28.3974	163.663	148.174	106.614	62.8173	31.6748	27.8849	163.663	153.121	106.614	57.6419	31.6748	28.3385
		194.805	207.428	158.752	176.83	86.5179	70.1578	194.805	182.168	158.752	111.436	86.5179	65.2879	194.805	181.806	158.752	108.528	86.5179	64.196
		256.601	258.72	195.188	208.044	92.9727	124.072	256.601	235.159	195.188	128.321	92.9727	80.3026	256.601	237.959	195.188	103.714	92.9727	87.3061
		271.61	279.192	213.966	62.5587	179.706	156.645	271.61	243.576	213.966	49.3641	179.706	143.73	271.61	251.329	213.966	125.891	179.706	152.32
		420.3	396.055	233.925	260.035	198.442	252.248	420.3	356.933	233.925	196.594	198.442	177.177	420.3	367.502	233.925	141.68	198.442	181.893
		442.487	428.176	299.187	286.913	218.248	182.6	442.487	385.575	299.187	236.518	218.248	159.675	442.487	398.657	299.187	228.283	218.248	179.389
		499.436	508.431	312.103	333.859	300.712	316.69	499.436	438.357	312.103	261.553	300.712	264.774	499.436	454.665	312.103	255.61	300.712	256.368
		616.127	598.851	340.225	501.576	338.422	345.323	616.127	520.08	340.225	140.711	338.422	296.547	616.127	540.868	340.225	193.228	338.422	295.082
		673.814	730.845	428.197	-798.547	392.993	444.985	673.814	558.794	428.197	187.368	392.993	319.941	673.814	590.741	428.197	275.298	392.993	334.024
		752.164	707.24	464.34	472.284	484.082	523.525	752.164	638.127	464.34	270.991	484.082	356.006	752.164	664.403	464.34	362.311	484.082	400.683
		874.314	889.04	544.399	449.714	531.6	530.926	874.314	719.844	544.399	393.311	531.6	466.129	874.314	768.427	544.399	217.719	531.6	454.498
		1138.31	1183.68	880.199	876.475	761.994	879.926	1138.31	875.551	880.199	672.586	761.994	644.606	1138.31	962.342	880.199	664.548	761.994	684.808
		1227.21	1348.34	1007.15	1094.89	1003.22	1059.75	1227.21	1001.6	1007.15	737.308	1003.22	858.568	1227.21	1093.67	1007.15	821.248	1003.22	900.473
		1293.87	1208.76	1331.45	1552.98	1398.9	1410.88	1293.87	1033.67	1331.45	531.858	1398.9	1148.24	1293.87	1137.08	1331.45	726.376	1398.9	1246.95
		1857.3	1891.12	1776.87	2077.8	1925.84	1937.01	1857.3	1505.28	1776.87	1151.43	1925.84	1524.69	1857.3	1636.97	1776.87	1188.05	1925.84	1765.44
		2029.73	2075.93	1937.22	1880.78	2160.74	2432.11	2029.73	1654.76	1937.22	1231	2160.74	1842.69	2029.73	1806.14	1937.22	1371.56	2160.74	1938.56
		2064.21	2130.63	2226.09	2795.84	2285.25	2512.29	2064.21	1573.96	2226.09	1718.08	2285.25	1920.13	2064.21	1855.11	2226.09	1745.25	2285.25	2113.86
		2272.91	2316	2268.31	2744.73	3424.49	3649.7	2272.91	1815.43	2268.31	1578.77	3424.49	2923.92	2272.91	2058.71	2268.31	1655.52	3424.49	3150.39
		2549.55	2704.95	2558.96	2398.07	3686.71	3900.97	2549.55	1969.24	2558.96	1801.88	3686.71	3207.83	2549.55	2285.91	2558.96	1623.84	3686.71	3367.4
		4330.09	4093.95	4684.82	3716.47	5846.15	608.307	4330.09	3920.24	4684.82	4241.77	5846.15	4931.42	4330.09	4069.17	4684.82	4418.56	5846.15	5414.38
		-0.14131	-2.0162	-8.42689	-39.9812	-0.10747	1.57866	-0.14131	-0.430026	-8.42689	-35.2846	-0.10747	0.0513272	-0.14131	-0.00226783	-8.42689	2.68201	-0.10747	-0.314398
		-0.0874987	2.49526	-0.0448185	-2.40854	-0.0350042	-0.131998	-0.0874987	-0.301309	-0.0448185	1.2166	-0.0350042	0.780602	-0.0874987	-0.184429	-0.0448185	-0.180713	-0.0350042	0.0739817
		-0.0305791	-0.744379	-0.0163453	1.79855	-0.0190694	-0.360375	-0.0305791	-0.65055	-0.0163453	-1.00161	-0.0190694	0.361282	-0.0305791	-0.0986877	-0.0163453	-1.45961	-0.0190694	-0.455996
		-2.20621e-09	1.04936e-13	-9.28778e-10	1.25586e-13	-1.3981e-10	4.85501e-14	-2.20621e-09	-3.38952e-14	-9.28778e-10	-9.69352e-14	-1.3981e-10	2.72942e-13	-2.20621e-09	1.1796e-13	-9.28778e-10	1.24499e-13	-1.3981e-10	6.47131e-14
		-6.48374e-10	4.63514e-14	9.49159e-10	4.90205e-13	1.84427e-10	4.93092e-14	-6.48374e-10	-1.20108e-13	9.49159e-10	4.58558e-14	1.84427e-10	-1.30479e-13	-6.48374e-10	3.65233e-14	9.49159e-10	3.2608e-13	1.84427e-10	1.90697e-13
		6.9551e-10	3.2139e-13	1.28197e-09	-2.34409e-13	1.30113e-09	-3.32767e-13	6.9551e-10	1.1916e-13	1.28197e-09	-1.45332e-13	1.30113e-09	-7.39896e-14	6.9551e-10	-7.5328e-14	1.28197e-09	-1.98183e-13	1.30113e-09	2.62137e-13
		13.8328	15.1116	0.177874	-1.58136	0.879403	-36.541	13.8328	13.087	0.177874	0.507611	0.879403	3.1435	13.8328	13.6496	0.177874	0.24356	0.879403	0.264745
		37.8134	37.7687	7.30378	-10.4726	3.37939	3.48289	37.8134	36.6235	7.30378	2.08377	3.37939	4.55153	37.8134	37.4494	7.30378	1.99119	3.37939	4.09913
		62.7963	69.8655	9.68171	13.4372	5.90061	7.60544	62.7963	60.3539	9.68171	4.43827	5.90061	9.83929	62.7963	59.8282	9.68171	9.13059	5.90061	2.00833
		81.4466	72.5427	31.8826	38.7732	30.456	8.82641	81.4466	78.1586	31.8826	18.1391	30.456	23.6589	81.4466	75.7923	31.8826	25.9025	30.456	23.853
		98.7288	100.978	44.6173	-5.68943	40.0992	42.5909	98.7288	93.5431	44.6173	32.3015	40.0992	28.9421	98.7288	94.6358	44.6173	31.0651	40.0992	30.5828
		108.09	92.1989	58.6678	69.131	50.133	21.2869	108.09	96.4704	58.6678	28.374	50.133	50.7655	108.09	100.494	58.6678	49.1709	50.133	33.7392
		137.096	130.328	88.4625	157.193	86.1563	-29.512	137.096	126.997	88.4625	73.8656	86.1563	103.308	137.096	127.501	88.4625	68.4316	86.1563	86.2333
		163.663	166.833	102.218	88.2329	100.755	113.6	163.663	148.174	102.218	45.7315	100.755	74.9727	163.663	153.121	102.218	69.7719	100.755	76.2748
		194.805	207.428	125.964	-130.754	129.485	90.3214	194.805	182.168	125.964	84.4608	129.485	62.4409	194.805	181.806	125.964	92.4849	129.485	55.1451
		256.601	258.72	178.806	175.309	183.504	170.38	256.601	235.159	178.806	130.076	183.504	133.58	256.601	237.959	178.806	130.099	183.504	139.04
		271.61	279.192	194.698	219.12	193.617	199.61	271.61	243.576	194.698	158.204	193.617	156.715	271.61	251.329	194.698	162.332	193.617	166.912
		420.3	396.055	242.557	202.19	219.025	797.347	420.3	356.933	242.557	173.651	219.025	168.635	420.3	367.502	242.557	174.762	219.025	176.942
		442.487	428.176	299.874	328.446	267.773	211.444	442.487	385.575	299.874	210.681	267.773	219.619	442.487	398.657	299.874	239.202	267.773	195.986
		499.436	508.431	335.042	365.791	347.255	364.16	499.436	438.357	335.042	256.551	347.255	275.994	499.436	454.665	335.042	261.728	347.255	287.635
		616.127	598.851	443.87	421.655	405.779	389.395	616.127	520.08	443.87	287.137	405.779	358.312	616.127	540.868	443.87	293.397	405.779	350.851
		673.814	730.845	468.856	512.386	474.511	428.229	673.814	558.794	468.856	362.973	474.511	322.407	673.814	590.741	468.856	349.229	474.511	391.83
		752.164	707.24	632.552	644.62	578.879	657.587	752.164	638.127	632.552	342.401	578.879	328.735	752.164	664.403	632.552	391.616	578.879	354.417
		874.314	889.04	724.676	813.263	760.984	590.954	874.314	719.844	724.676	540.33	760.984	573.217	874.314	768.427	724.676	562.673	760.984	623.091
		1138.31	1183.68	984.789	1061.23	975.829	1077.37	1138.31	875.551	984.789	764.948	975.829	798.611	1138.31	962.342	984.789	786.039	975.829	864.712
		1227.21	1348.34	1175.12	576.988	1223.76	1136.5	1227.21	1001.6	1175.12	870.196	1223.76	946.563	1227.21	1093.67	1175.12	872.205	1223.76	995.032
		1293.87	1208.76	1418.61	1425.66	1533.55	1662.53	1293.87	1033.67	1418.61	942.903	1533.55	1093.01	1293.87	1137.08	1418.61	958.813	1533.55	1190.28
		1857.3	1891.12	1757.42	1775.64	1753.42	1759.61	1857.3	1505.28	1757.42	1126.33	1753.42	1215.4	1857.3	1636.97	1757.42	1312.88	1753.42	1409.18
		2029.73	2075.93	1994.15	2093.06	1914.03	1985.98	2029.73	1654.76	1994.15	1375.68	1914.03	1285.33	2029.73	1806.14	1994.15	1575.29	1914.03	1574.25
		2064.21	2130.63	2138.46	1804.79	2175.06	2323.14	2064.21	1573.96	2138.46	1280.01	2175.06	1853.82	2064.21	1855.11	2138.46	1397.3	2175.06	2017.85
		2272.91	2316	2203.13	2411.62	2411.39	2182.84	2272.91	1815.43	2203.13	1835.68	2411.39	1531.04	2272.91	2058.71	2203.13	1799.41	2411.39	1671.12
		2549.55	2704.95	3555.28	3682.15	3279.03	3471.33	2549.55	1969.24	3555.28	2851.34	3279.03	2362.59	2549.55	2285.91	3555.28	2919.73	3279.03	2556.08
		4330.09	4093.95	3664.88	3729.41	3784.26	3617	4330.09	3920.24	3664.88	2956.55	3784.26	3178.26	4330.09	4069.17	3664.88	2994.45	3784.26	3355.91
		-0.141299	-2.01618	-737.488	-2095.05	-0.215236	2.39857	-0.141299	-0.430011	-737.488	-663.572	-0.215236	-1.33442	-0.141299	-0.0022516	-737.488	-588.002	-0.215236	-0.733028
		-0.0874822	2.49527	-0.142936	6.55765	-0.00957022	-0.0872111	-0.0874822	-0.301299	-0.142936	-1.57678	-0.00957022	-0.624976	-0.0874822	-0.184412	-0.142936	0.566143	-0.00957022	-0.155574
		-0.0305569	-0.744358	-0.074503	-8.65837	-1.66107e-09	3.49165e-13	-0.0305569	-0.650529	-0.074503	0.0240156	-1.66107e-09	8.22026e-14	-0.0305569	-0.0986762	-0.074503	1.01306	-1.66107e-09	3.96781e-13
		-2.54821e-09	-1.60773e-14	-1.28463e-10	-1.50725e-13	-5.81526e-10	-1.82609e-15	-2.54821e-09	-1.31663e-13	-1.28463e-10	5.7139e-14	-5.81526e-10	-2.46833e-13	-2.54821e-09	3.4827e-13	-1.28463e-10	-2.37463e-13	-5.81526e-10	1.86967e-13
		1.49367e-10	2.2924e-13	2.15626e-10	-5.81055e-13	8.75461e-11	4.42363e-13	1.49367e-10	4.63982e-14	2.15626e-10	-6.12381e-14	8.75461e-11	1.04724e-13	1.49367e-10	-1.35108e-13	2.15626e-10	-6.94019e-15	8.75461e-11	-8.74906e-14
		9.01361e-10	1.13303e-13	2.18862e-09	5.12491e-14	0.0806716	0.869005	9.01361e-10	1.18247e-13	2.18862e-09	-1.13982e-13	0.0806716	-0.127229	9.01361e-10	-2.47841e-13	2.18862e-09	-3.96485e-14	0.0806716	0.217699
		13.8328	15.1116	0.00416943	1.23324	12.0325	5.86006	13.8328	13.087	0.00416943	0.311409	12.0325	7.01314	13.8328	13.6496	0.00416943	0.414247	12.0325	7.74996
		37.8134	37.7687	17.3653	-16.541	35.3737	15.4977	37.8134	36.6235	17.3653	14.3487	35.3737	28.729	37.8134	37.4494	17.3653	9.52083	35.3737	30.9504
		62.7963	69.8655	31.5663	-65.3087	45.3019	28.9344	62.7963	60.3539	31.5663	22.4011	45.3019	44.0883	62.7963	59.8282	31.5663	22.7941	45.3019	34.8182
		81.4466	72.5427	69.2081	69.1501	46.4682	37.5973	81.4466	78.1587	69.2081	53.5769	46.4682	37.5308	81.4466	75.7923	69.2081	52.4218	46.4682	41.4527
		98.7289	100.978	90.0335	53.9372	84.1844	69.9784	98.7289	93.5431	90.0335	62.2736	84.1844	73.2813	98.7289	94.6358	90.0335	64.6432	84.1844	68.2419
		108.09	92.1989	108.392	92.4034	102.45	117.462	108.09	96.4704	108.392	67.0798	102.45	88.4899	108.09	100.494	108.392	73.6271	102.45	86.5899
		137.096	130.328	132.912	28.2158	113.621	95.1307	137.096	126.997	132.912	87.6571	113.621	96.0671	137.096	127.501	132.912	92.3905	113.621	99.1385
		163.663	166.833	137.127	121.135	161.21	158.934	163.663	148.174	137.127	90.4667	161.21	131.541	163.663	153.121	137.127	99.6968	161.21	134.049
		194.805	207.428	155.573	86.8064	178.454	179.423	194.805	182.168	155.573	109.105	178.454	154.428	194.805	181.806	155.573	112.092	178.454	157.595
		256.601	258.72	228.537	247.264	259.741	278.687	256.601	235.159	228.537	152.985	259.741	218.261	256.601	237.959	228.537	143.139	259.741	225.458
		271.61	279.192	257.968	228.291	289.612	235.009	271.61	243.576	257.968	177.637	289.612	225.219	271.61	251.329	257.968	190.106	289.612	231.905
		420.3	396.055	327.681	554.051	378.227	393.73	420.3	356.933	327.681	226.279	378.227	310.82	420.3	367.502	327.681	177.534	378.227	343.164
		442.487	428.176	359.313	342.25	424.229	348.22	442.487	385.576	359.313	255.527	424.229	312.523	442.487	398.657	359.313	239.235	424.229	321.708
		499.436	508.431	480.237	453.254	500.405	459.613	499.436	438.357	480.237	271.229	500.405	443.903	499.436	454.665	480.237	291.871	500.405	444.841
		616.127	598.851	545.718	409.47	537.666	555.973	616.127	520.08	545.718	395.265	537.666	376.483	616.127	540.868	545.718	427.424	537.666	413.568
		673.814	730.845	597.07	181.356	662.38	632.534	673.814	558.794	597.07	355.363	662.38	540.596	673.814	590.741	597.07	354.248	662.38	535.315
		752.164	707.24	645.042	708.457	852.739	834.864	752.164	638.127	645.042	365.008	852.739	731.363	752.164	664.403	645.042	396.06	852.739	769.668
		874.314	889.04	812.978	743.748	893.056	903.333	874.314	719.844	812.978	511.933	893.056	677.389	874.314	768.427	812.978	564.159	893.056	744.046
		1138.31	1183.68	966.998	1147.78	1150.2	1193.24	1138.31	875.551	966.998	723.662	1150.2	870.258	1138.31	962.342	966.998	730.055	1150.2	917.214
		1227.2	1348.34	1090.4	999.346	1337.68	1316.08	1227.2	1001.6	1090.4	627.426	1337.68	1063.94	1227.2	1093.67	1090.4	681.041	1337.68	1092.86
		1293.87	1208.76	1221.44	1287.36	1539.92	1492.11	1293.87	1033.67	1221.44	777.075	1539.92	1244.4	1293.87	1137.08	1221.44	862.338	1539.92	1296.24
		1857.3	1891.12	1375.92	1500.17	2000.73	2052.21	1857.3	1505.28	1375.92	963.196	2000.73	1447.32	1857.3	1636.97	1375.92	960.998	2000.73	1888.49
		2029.73	2075.93	2073.89	2112.76	2089.78	1925.93	2029.73	1654.76	2073.89	1153.47	2089.78	1760.24	2029.73	1806.14	2073.89	1447.85	2089.78	1645.77
		2064.21	2130.63	2232.63	2329.88	2225.82	2318.38	2064.21	1573.96	2232.63	1394.17	2225.82	1669.19	2064.21	1855.11	2232.63	1639.06	2225.82	1827.24
		2272.91	2316	2362.96	2485.76	2503.27	2425.94	2272.91	1815.43	2362.96	1689.95	2503.27	1848.26	2272.91	2058.71	2362.96	1940.75	2503.27	2084.04
		2549.55	2704.95	2564.17	2638.64	2651.68	2635.36	2549.55	1969.24	2564.17	1451.16	2651.68	2285.22	2549.55	2285.91	2564.17	1801.23	2651.68	2411.3
		4330.09	4093.95	2950.95	4051.19	3598.71	3366.84	4330.09	3920.24	2950.95	1978.25	3598.71	2892.06	4330.09	4069.17	2950.95	2238.66	3598.71	3085.51
		-0.141299	-2.01618	-408.147	-978.624	-0.184844	4.9874	-0.141299	-0.430011	-408.147	-359.226	-0.184844	0.0930401	-0.141299	-0.0022516	-408.147	-338.282	-0.184844	0.817132
		-0.0874822	2.49527	-0.0962787	1.81947	-0.0908509	3.53457	-0.0874822	-0.301299	-0.0962787	0.537375	-0.0908509	-0.731778	-0.0874822	-0.184412	-0.0962787	-0.0649978	-0.0908509	-0.195523
		-0.0305569	-0.744358	-0.0239939	-19.3528	-2.63577e-09	1.59297e-13	-0.0305569	-0.650529	-0.0239939	-1.04852	-2.63577e-09	-4.28835e-14	-0.0305569	-0.0986762	-0.0239939	0.292256	-2.63577e-09	2.23158e-14
		-2.54821e-09	-1.60773e-14	-1.64426e-09	2.61493e-13	-1.60178e-10	-1.73424e-13	-2.54821e-09	-1.31663e-13	-1.64426e-09	-1.36921e-13	-1.60178e-10	2.14048e-13	-2.54821e-09	3.4827e-13	-1.64426e-09	-1.32171e-13	-1.60178e-10	-2.59408e-14
		1.49367e-10	2.2924e-13	3.15077e-10	8.22981e-14	1.08021e-09	4.57641e-13	1.49367e-10	4.63982e-14	3.15077e-10	-5.92764e-14	1.08021e-09	-1.50956e-14	1.49367e-10	-1.35108e-13	3.15077e-10	1.2212e-13	1.08021e-09	6.22797e-13
		9.01361e-10	1.13303e-13	2.05969e-09	-3.46758e-13	0.0262643	7.65604	9.01361e-10	1.18247e-13	2.05969e-09	2.64819e-13	0.0262643	-0.131848	9.01361e-10	-2.47841e-13	2.05969e-09	6.11171e-14	0.0262643	0.0955585
		13.8328	15.1116	0.0570041	-6.15399	25.3686	12.4416	13.8328	13.087	0.0570041	-0.1622	25.3686	21.6084	13.8328	13.6496	0.0570041	-1.32731	25.3686	27.0709
		37.8134	37.7687	26.5535	14.9489	28.5086	32.6229	37.8134	36.6235	26.5535	25.0085	28.5086	14.8532	37.8134	37.4494	26.5535	19.5443	28.5086	18.1467
		62.7963	69.8655	27.5092	29.0684	68.748	70.5662	62.7963	60.3539	27.5092	12.9289	68.748	57.0861	62.7963	59.8282	27.5092	16.4134	68.748	61.3787
		81.4466	72.5427	69.6641	82.668	76.3997	62.258	81.4466	78.1587	69.6641	48.4131	76.3997	65.6878	81.4466	75.7923	69.6641	45.0114	76.3997	67.0387
		98.7289	100.978	76.1094	65.0943	82.0072	101.322	98.7289	93.5431	76.1094	64.2595	82.0072	76.0817	98.7289	94.6358	76.1094	62.5531	82.0072	76.4244
		108.09	92.1989	87.3413	76.048	92.4375	96.2566	108.09	96.4704	87.3413	74.6346	92.4375	87.081	108.09	100.494	87.3413	68.3995	92.4375	87.5955
		137.096	130.328	105.297	126.98	124.852	146.878	137.096	126.997	105.297	89.2204	124.852	105.715	137.096	127.501	105.297	84.931	124.852	115.214
		163.663	166.833	126.245	107.128	129.908	120.499	163.663	148.174	126.245	100.866	129.908	115.46	163.663	153.121	126.245	100.882	129.908	114.257
		194.805	207.428	141.934	180.848	154.352	185.498	194.805	182.168	141.934	121.912	154.352	135.585	194.805	181.806	141.934	112.865	154.352	141.214
		256.601	258.72	218.234	259.021	252.055	257.594	256.601	235.159	218.234	175.588	252.055	194.893	256.601	237.959	218.234	171.414	252.055	213.872
		271.61	279.192	277.499	295.116	300.43	282.56	271.61	243.576	277.499	198.246	300.43	234.998	271.61	251.329	277.499	200.906	300.43	239.472
		420.3	396.055	352.646	493.731	362.937	351.965	420.3	356.933	352.646	261.264	362.937	260.219	420.3	367.502	352.646	222.127	362.937	279.464
		442.487	428.176	450.443	239.067	470.559	440.943	442.487	385.576	450.443	346.561	470.559	359.858	442.487	398.657	450.443	301.914	470.559	397.722
		499.436	508.431	474.406	451.605	517.83	538.556	499.436	438.357	474.406	362.264	517.83	416.618	499.436	454.665	474.406	361.895	517.83	353.25
		616.127	598.851	505.609	413.064	563.019	604.503	616.127	520.08	505.609	424.867	563.019	471.527	616.127	540.868	505.609	418.856	563.019	477.023
		673.814	730.845	570.376	600.124	607.515	659.503	673.814	558.794	570.376	304.141	607.515	290.285	673.814	590.741	570.376	335.592	607.515	456.779
		752.164	707.24	699.345	885.166	734.088	905.162	752.164	638.127	699.345	472.717	734.088	546.616	752.164	664.403	699.345	459.471	734.088	684.188
		874.314	889.04	740.924	1097.8	784.426	830.157	874.314	719.844	740.924	573.542	784.426	580.352	874.314	768.427	740.924	578.141	784.426	603.463
		1138.31	1183.68	825.095	839.463	1057.49	1129.98	1138.31	875.551	825.095	663.242	1057.49	804.861	1138.31	962.342	825.095	624.482	1057.49	864.741
		1227.2	1348.34	1082.85	1722.95	1066.68	1213.59	1227.2	1001.6	1082.85	749.919	1066.68	875.741	1227.2	1093.67	1082.85	760.028	1066.68	958.416
		1293.87	1208.76	1226.67	1477.04	1369.89	1715.8	1293.87	1033.67	1226.67	864.884	1369.89	1056.29	1293.87	1137.08	1226.67	966.969	1369.89	1093.03
		1857.3	1891.12	1501.18	1846.72	1807.55	1941.7	1857.3	1505.28	1501.18	1110.88	1807.55	1251.64	1857.3	1636.97	1501.18	1274.59	1807.55	1565.02
		2029.73	2075.93	1978.55	2336.83	2255.53	2365.65	2029.73	1654.76	1978.55	1392.77	2255.53	1588.81	2029.73	1806.14	1978.55	1615.44	2255.53	1971.39
		2064.21	2130.63	2191.34	2031.74	2336.25	2415.51	2064.21	1573.96	2191.34	1831.13	2336.25	1634.11	2064.21	1855.11	2191.34	1908.7	2336.25	2024.93
		2272.91	2316	2238.32	2472.67	2409.12	2755.95	2272.91	1815.43	2238.32	1556.9	2409.12	1998.24	2272.91	2058.71	2238.32	1814.57	2409.12	2157.84
		2549.55	2704.95	2504.7	3150.95	2783.26	3139.18	2549.55	1969.24	2504.7	1683.33	2783.26	2208.01	2549.55	2285.91	2504.7	2032.84	2783.26	2438.34
		4330.09	4093.95	4098.03	3641.13	4057.98	3709.82	4330.09	3920.24	4098.03	2865.29	4057.98	2622.41	4330.09	4069.17	4098.03	3151.78	4057.98	3335.85
		-0.14131	-2.0162	-102.808	-50.4757	-0.0782297	-0.993942	-0.14131	-0.430026	-102.808	-128.809	-0.0782297	-0.520823	-0.14131	-0.00226783	-102.808	-137.21	-0.0782297	-0.23449
		-0.0874987	2.49526	-0.054043	-5.04165	-0.0241367	-5.37397	-0.0874987	-0.301309	-0.054043	-0.131194	-0.0241367	-0.0306254	-0.0874987	-0.184429	-0.054043	-0.427256	-0.0241367	-0.0938941
		-0.0305791	-0.744379	-2.23551e-09	1.49112e-13	-0.0178541	-1.87589	-0.0305791	-0.65055	-2.23551e-09	2.34921e-13	-0.0178541	-0.306071	-0.0305791	-0.0986877	-2.23551e-09	-7.84552e-14	-0.0178541	0.405711
		-2.20621e-09	1.04936e-13	1.42167e-10	-3.48064e-13	-8.97199e-10	-2.91738e-13	-2.20621e-09	-3.38952e-14	1.42167e-10	1.2035e-13	-8.97199e-10	-2.46584e-13	-2.20621e-09	1.1796e-13	1.42167e-10	9.26661e-14	-8.97199e-10	-6.68175e-14
		-6.48374e-10	4.63514e-14	6.25405e-10	6.09855e-14	-7.21917e-10	-3.4106e-13	-6.48374e-10	-1.20108e-13	6.25405e-10	2.17916e-13	-7.21917e-10	-6.86161e-14	-6.48374e-10	3.65233e-14	6.25405e-10	-4.54157e-15	-7.21917e-10	5.91645e-13
		6.9551e-10	3.2139e-13	0.0299102	-15.6452	6.31794e-10	2.27374e-13	6.9551e-10	1.1916e-13	0.0299102	-0.688787	6.31794e-10	1.17727e-14	6.9551e-10	-7.5328e-14	0.0299102	-0.9173	6.31794e-10	-2.32107e-14
		13.8328	15.1116	0.0892291	3.02563	0.143418	26.3714	13.8328	13.087	0.0892291	-0.371024	0.143418	0.708144	13.8328	13.6496	0.0892291	-1.23273	0.143418	-2.74439
		37.8134	37.7687	4.60144	-31.5681	2.75968	-7.85264	37.8134	36.6235	4.60144	1.67485	2.75968	-2.53185	37.8134	37.4494	4.60144	11.1676	2.75968	3.02038
		62.7963	69.8655	8.24121	17.1322	3.81759	-24.6112	62.7963	60.3539	8.24121	10.5336	3.81759	3.02274	62.7963	59.8282	8.24121	46.4956	3.81759	0.857457
		81.4466	72.5427	21.4887	14.1292	10.5465	-47.8406	81.4466	78.1586	21.4887	13.6102	10.5465	11.6608	81.4466	75.7923	21.4887	15.0091	10.5465	6.41082
		98.7288	100.978	27.7467	-137.849	24.0292	18.8133	98.7288	93.5431	27.7467	17.2283	24.0292	20.6048	98.7288	94.6358	27.7467	8.21504	24.0292	20.515
		108.09	92.1989	42.016	25.6185	28.9795	-528.406	108.09	96.4704	42.016	21.0297	28.9795	16.8275	108.09	100.494	42.016	22.1507	28.9795	6.20629
		137.096	130.328	54.8985	50.1181	37.0308	-15.0979	137.096	126.997	54.8985	29.2427	37.0308	8.97558	137.096	127.501	54.8985	56.7486	37.0308	11.615
		163.663	166.833	92.7918	65.8914	46.2247	-85.5566	163.663	148.174	92.7918	60.227	46.2247	32.5332	163.663	153.121	92.7918	71.3848	46.2247	29.4818
		194.805	207.428	119.217	153.407	54.1623	35.6435	194.805	182.168	119.217	86.0105	54.1623	29.6714	194.805	181.806	119.217	103.003	54.1623	33.1361
		256.601	258.72	137.027	97.5568	105.524	66.0626	256.601	235.159	137.027	32.8182	105.524	68.345	256.601	237.959	137.027	24.1901	105.524	75.424
		271.61	279.192	171.262	183.587	160.422	516.639	271.61	243.576	171.262	134.899	160.422	103.075	271.61	251.329	171.262	133.634	160.422	123.849
		420.3	396.055	244.184	277.747	175.901	156.938	420.3	356.933	244.184	146.829	175.901	138.869	420.3	367.502	244.184	170.521	175.901	140.192
		442.487	428.176	246.873	222.161	232.982	243.808	442.487	385.575	246.873	169.07	232.982	157.403	442.487	398.657	246.873	192.012	232.982	178.463
		499.436	508.431	282.687	-2286.67	252.435	264.326	499.436	438.357	282.687	222.534	252.435	178.24	499.436	454.665	282.687	245.286	252.435	196.531
		616.127	598.851	302.263	293.584	299.408	282.215	616.127	520.08	302.263	180.735	299.408	224.414	616.127	540.868	302.263	209.497	299.408	219.458
		673.814	730.845	477.239	502.578	423.151	153.465	673.814	558.794	477.239	304.901	423.151	263.864	673.814	590.741	477.239	322.482	423.151	243.622
		752.164	707.24	532.06	379.695	542.99	395.261	752.164	638.127	532.06	342.037	542.99	335.251	752.164	664.403	532.06	380.021	542.99	334.729
		874.314	889.04	690.244	777.917	670.528	680.687	874.314	719.844	690.244	475.111	670.528	550.965	874.314	768.427	690.244	624.331	670.528	587.189
		1138.31	1183.68	740.392	668.647	694.347	720.396	1138.31	875.551	740.392	542.712	694.347	465.166	1138.31	962.342	740.392	553.574	694.347	506.288
		1227.21	1348.34	965.311	1312.36	968.461	916.671	1227.21	1001.6	965.311	688.827	968.461	665.469	1227.21	1093.67	965.311	729.918	968.461	689.293
		1293.87	1208.76	1427.84	1562.78	1459.38	1623.15	1293.87	1033.67	1427.84	977.062	1459.38	1028.38	1293.87	1137.08	1427.84	1129.97	1459.38	1168.92
		1857.3	1891.12	1806.5	2109.18	1807.87	1993.29	1857.3	1505.28	1806.5	1083	1807.87	1131.62	1857.3	1636.97	1806.5	1375.04	1807.87	1327.25
		2029.73	2075.93	2114.69	2162.86	2058.13	2135.37	2029.73	1654.76	2114.69	1255.15	2058.13	1177.11	2029.73	1806.14	2114.69	1573.81	2058.13	1496.24
		2064.21	2130.63	2314.55	2669.99	2343.12	2416.8	2064.21	1573.96	2314.55	1639.04	2343.12	1732.91	2064.21	1855.11	2314.55	1989.27	2343.12	2013.23
		2272.91	2316	2540.17	2886.11	2484.17	2312.58	2272.91	1815.43	2540.17	1851.52	2484.17	1828.4	2272.91	2058.71	2540.17	2109.1	2484.17	2001.29
		2549.55	2704.95	3347.26	4824.39	3788.45	6382.14	2549.55	1969.24	3347.26	2296.75	3788.45	2622.02	2549.55	2285.91	3347.26	2533.88	3788.45	2608.41
		4330.09	4093.95	5001.25	1791.52	5802.37	-3476.1	4330.09	3920.24	5001.25	4245.62	5802.37	5142.14	4330.09	4069.17	5001.25	4311.52	5802.37	5509.09
		-0.141299	-2.01618	-471.855	-43.7768	-0.127223	-1.9599	-0.141299	-0.430011	-471.855	-418.724	-0.127223	-0.0962485	-0.141299	-0.0022516	-471.855	-376.02	-0.127223	0.834376
		-0.0874822	2.49527	-0.13908	5.00688	8.87375e-10	-2.27374e-13	-0.0874822	-0.301299	-0.13908	-0.431927	8.87375e-10	1.50015e-13	-0.0874822	-0.184412	-0.13908	-0.357261	8.87375e-10	-2.33002e-13
		-0.0305569	-0.744358	-0.0580632	-28.3549	1.17773e-09	-3.04381e-13	-0.0305569	-0.650529	-0.0580632	0.402422	1.17773e-09	1.10257e-15	-0.0305569	-0.0986762	-0.0580632	0.376505	1.17773e-09	-1.67351e-13
		-2.54821e-09	-1.60773e-14	-7.51872e-10	7.41643e-14	3.06723e-09	-2.84217e-14	-2.54821e-09	-1.31663e-13	-7.51872e-10	1.49214e-13	3.06723e-09	-2.92123e-13	-2.54821e-09	3.4827e-13	-7.51872e-10	-1.97559e-13	3.06723e-09	3.46689e-13
		1.49367e-10	2.2924e-13	5.76304e-10	2.17158e-13	0.0249641	-0.0620357	1.49367e-10	4.63982e-14	5.76304e-10	2.84217e-14	0.0249641	0.488757	1.49367e-10	-1.35108e-13	5.76304e-10	9.09775e-14	0.0249641	0.442971
		9.01361e-10	1.13303e-13	1.42109e-09	-8.97291e-14	0.131302	-11.2202	9.01361e-10	1.18247e-13	1.42109e-09	8.82265e-14	0.131302	0.12204	9.01361e-10	-2.47841e-13	1.42109e-09	-6.71312e-14	0.131302	-0.467137
		13.8328	15.1116	0.00824491	-17.255	9.88485	6.03474	13.8328	13.087	0.00824491	0.99825	9.88485	12.154	13.8328	13.6496	0.00824491	0.13942	9.88485	9.97266
		37.8134	37.7687	25.8784	-115	29.249	32.522	37.8134	36.6235	25.8784	18.6066	29.249	23.9824	37.8134	37.4494	25.8784	12.3013	29.249	24.6011
		62.7963	69.8655	38.4873	16.519	43.1387	59.5095	62.7963	60.3539	38.4873	38.3718	43.1387	34.6788	62.7963	59.8282	38.4873	32.3747	43.1387	34.3951
		81.4466	72.5427	47.5424	36.2682	49.2756	54.5139	81.4466	78.1587	47.5424	37.6409	49.2756	37.5694	81.4466	75.7923	47.5424	40.3206	49.2756	41.9946
		98.7289	100.978	97.6419	83.8997	90.5484	26.4058	98.7289	93.5431	97.6419	61.5044	90.5484	53.8491	98.7289	94.6358	97.6419	66.2927	90.5484	51.3481
		108.09	92.1989	120.168	109.275	102.718	115.642	108.09	96.4704	120.168	83.5366	102.718	79.988	108.09	100.494	120.168	84.1726	102.718	76.0652
		137.096	130.328	148.335	254.286	129.018	160.893	137.096	126.997	148.335	104.388	129.018	106.449	137.096	127.501	148.335	115.622	129.018	98.1816
		163.663	166.833	163.695	155.731	159.764	156.604	163.663	148.174	163.695	117.151	159.764	119.663	163.663	153.121	163.695	98.6518	159.764	120.582
		194.805	207.428	195.976	191.306	189.348	235.793	194.805	182.168	195.976	171.514	189.348	161.425	194.805	181.806	195.976	161.529	189.348	150.344
		256.601	258.72	213.681	152.471	215.297	259.049	256.601	235.159	213.681	163.352	215.297	190.576	256.601	237.959	213.681	139.469	215.297	183.569
		271.61	279.192	293.298	305.395	271.388	278.017	271.61	243.576	293.298	218.893	271.388	214.189	271.61	251.329	293.298	212.859	271.388	206.622
		420.3	396.055	358.312	-503.079	310.511	-182.225	420.3	356.933	358.312	235.022	310.511	263.004	420.3	367.502	358.312	193.919	310.511	239.547
		442.487	428.176	388.701	654.819	397.097	351.198	442.487	385.576	388.701	323.863	397.097	295.642	442.487	398.657	388.701	301.293	397.097	342.293
		499.436	508.431	429.036	380.431	470.385	622.105	499.436	438.357	429.036	268.743	470.385	340.587	499.436	454.665	429.036	264.781	470.385	361.591
		616.127	598.851	477.915	579.067	556.482	499.851	616.127	520.08	477.915	303.13	556.482	385.646	616.127	540.868	477.915	334.565	556.482	426.772
		673.814	730.845	552.778	440.851	577.682	521.703	673.814	558.794	552.778	358.764	577.682	331.802	673.814	590.741	552.778	399.429	577.682	380.888
		752.164	707.24	621.636	363.625	708.533	705.757	752.164	638.127	621.636	438.661	708.533	529.867	752.164	664.403	621.636	476.215	708.533	545.545
		874.314	889.04	861.916	833.713	939.866	902.039	874.314	719.844	861.916	564.42	939.866	717.942	874.314	768.427	861.916	674.727	939.866	772.819
		1138.31	1183.68	960.1	1146.77	991.373	1288.74	1138.31	875.551	960.1	672.042	991.373	786.337	1138.31	962.342	960.1	601.128	991.373	728.618
		1227.2	1348.34	1030.91	1327.4	1311.26	1711.21	1227.2	1001.6	1030.91	685.747	1311.26	886.159	1227.2	1093.67	1030.91	805.366	1311.26	936.754
		1293.87	1208.76	1307.55	2078.91	1607.99	1581.25	1293.87	1033.67	1307.55	846.997	1607.99	1141.09	1293.87	1137.08	1307.55	882.686	1607.99	1176.59
		1857.3	1891.12	1750.5	1874.31	2007.85	2115.87	1857.3	1505.28	1750.5	1177.17	2007.85	1295.84	1857.3	1636.97	1750.5	1266.52	2007.85	1451.17
		2029.73	2075.93	2057.41	976.278	2136.92	1950.46	2029.73	1654.76	2057.41	1208.84	2136.92	1451.44	2029.73	1806.14	2057.41	1457.5	2136.92	1552.15
		2064.21	2130.63	2130.95	2242.79	2159.78	2250.65	2064.21	1573.96	2130.95	1410.16	2159.78	1543.55	2064.21	1855.11	2130.95	1536.93	2159.78	1590.83
		2272.91	2316	2210.3	2173.79	2287.1	2562.08	2272.91	1815.43	2210.3	1474.99	2287.1	1707.5	2272.91	2058.71	2210.3	1596.85	2287.1	1745.37
		2549.55	2704.95	2294.72	2452.64	2474.8	2405.18	2549.55	1969.24	2294.72	1633.57	2474.8	1739.08	2549.55	2285.91	2294.72	1669.58	2474.8	1831.96
		4330.09	4093.95	2981.01	3170.61	2795.52	3747.62	4330.09	3920.24	2981.01	2212.94	2795.52	1961.69	4330.09	4069.17	2981.01	2288.82	2795.52	2140.14
		-0.299111	-0.00638019	-590.284	-1714.75	-0.133119	1.89777	-0.299111	-0.803889	-590.284	-665.328	-0.133119	0.255614	-0.299111	-0.749813	-590.284	-700.145	-0.133119	0.0293047
		-0.1019	0.143293	-0.0899419	8.69211	-0.08792	0.282415	-0.1019	-0.137197	-0.0899419	-1.13995	-0.08792	0.157817	-0.1019	-0.0921594	-0.0899419	-1.60986	-0.08792	0.0333017
		-4.89185e-10	-4.49613e-13	-0.0253979	6.70669	-0.0351577	1.01675	-4.89185e-10	-4.54948e-13	-0.0253979	1.11315	-0.0351577	0.0862004	-4.89185e-10	-2.86794e-13	-0.0253979	0.648513	-0.0351577	-0.20207
		2.34624e-10	-1.20141e-13	-1.12678e-09	-2.0836e-13	-8.02411e-10	-1.85136e-13	2.34624e-10	3.42696e-13	-1.12678e-09	1.8639e-13	-8.02411e-10	-4.12706e-13	2.34624e-10	8.56544e-14	-1.12678e-09	2.55527e-13	-8.02411e-10	-4.23317e-13
		1.5074e-09	-4.32839e-14	8.16917e-10	4.42514e-14	-1.33522e-10	3.65984e-14	1.5074e-09	-3.71623e-14	8.16917e-10	-1.75656e-14	-1.33522e-10	-4.5782e-14	1.5074e-09	3.1225e-13	8.16917e-10	3.09272e-13	-1.33522e-10	1.10678e-13
		0.0163747	0.873271	1.39183e-09	-4.56366e-13	8.33151e-10	3.27244e-13	0.0163747	-0.0530547	1.39183e-09	4.59873e-14	8.33151e-10	2.70598e-13	0.0163747	-0.00290929	1.39183e-09	-1.67163e-13	8.33151e-10	4.40816e-13
		0.176903	0.334637	0.0133461	-1.79513	0.393429	-5.5318	0.176903	0.50879	0.0133461	0.335699	0.393429	1.06368	0.176903	0.454255	0.0133461	-0.160572	0.393429	0.441881
		7.98863	7.71758	4.61137	-19.456	1.20887	3.32041	7.98863	8.09658	4.61137	-1.68365	1.20887	2.80835	7.98863	7.79975	4.61137	4.54624	1.20887	1.06184
		13.7908	17.4525	11.2911	6.32484	3.16048	4.55762	13.7908	4.5377	11.2911	11.8473	3.16048	4.22816	13.7908	10.8212	11.2911	8.25678	3.16048	3.60902
		30.9749	29.6228	17.5544	20.9713	5.66728	-1.46828	30.9749	24.2571	17.5544	8.15302	5.66728	2.28665	30.9749	25.8003	17.5544	14.7963	5.66728	2.48457
		34.6647	12.9106	32.1853	98.9219	7.55797	11.6815	34.6647	30.1179	32.1853	-19.798	7.55797	6.29442	34.6647	31.5383	32.1853	-13.0628	7.55797	4.52003
		40.2912	46.8638	67.1476	62.031	11.1092	6.82663	40.2912	43.1634	67.1476	60.4681	11.1092	10.8164	40.2912	37.5447	67.1476	45.858	11.1092	9.71628
		111.178	98.4862	84.1176	186.031	23.6402	25.1008	111.178	94.1589	84.1176	24.6347	23.6402	22.8551	111.178	98.4382	84.1176	70.8981	23.6402	24.2273
		124.16	124.852	99.7198	40.7927	43.7288	45.3462	124.16	114.258	99.7198	50.3688	43.7288	40.9377	124.16	122.876	99.7198	63.8578	43.7288	41.4062
		153.63	153.107	119.166	125.361	122.867	146.861	153.63	144.815	119.166	67.8164	122.867	110.672	153.63	146.693	119.166	111.679	122.867	117.829
		195.772	203.976	132.287	138.398	137.99	141.953	195.772	188.016	132.287	104.683	137.99	119.637	195.772	188.697	132.287	123.429	137.99	129.633
		206.515	222.327	153.166	153.177	185.748	163.657	206.515	205.465	153.166	103.291	185.748	140.354	206.515	200.207	153.166	127.201	185.748	152.64
		241.875	234.646	199.343	218.928	204.562	29.7336	241.875	214.991	199.343	117.171	204.562	52.7555	241.875	229.403	199.343	170.38	204.562	54.4929
		266.135	266.055	237.935	336.673	254.761	255.954	266.135	237.158	237.935	169.477	254.761	235.07	266.135	248.451	237.935	211.109	254.761	227.689
		355.951	345.094	282.891	310.583	277.8	336.888	355.951	321.557	282.891	223.625	277.8	264.064	355.951	346.994	282.891	257.654	277.8	250.802
		414.738	440.865	298.232	245.506	417.369	431.895	414.738	402.381	298.232	200.448	417.369	381.363	414.738	411.174	298.232	249.426	417.369	364.457
		468.745	500.692	411.815	420.331	439.605	524.856	468.745	453.373	411.815	306.608	439.605	376.267	468.745	456.708	411.815	345.714	439.605	397.119
		581.874	600.594	424.811	811.03	456.898	462.289	581.874	449.612	424.811	264.096	456.898	361.661	581.874	527.077	424.811	294.395	456.898	391.418
		620.625	642.146	478.523	684.847	552.454	549.737	620.625	586.094	478.523	429.543	552.454	513.568	620.625	614.957	478.523	472.752	552.454	438.819
		943.683	1014.56	518.012	479.049	630.029	648.935	943.683	878.585	518.012	398.49	630.029	594.515	943.683	916.508	518.012	444.81	630.029	572.846
		1360.05	1406.24	948.674	1177.3	979.443	1079.68	1360.05	1257.56	948.674	865.83	979.443	901.987	1360.05	1332.89	948.674	826.798	979.443	930.524
		1610.71	1698.15	1264.43	1259.97	1413.26	1469.26	1610.71	1415.08	1264.43	1252.01	1413.26	1269.22	1610.71	1534.76	1264.43	1345.88	1413.26	1338.88
		1908.04	1988.33	1389.99	1772.46	1882.69	2029.04	1908.04	1750.75	1389.99	977.221	1882.69	1679.79	1908.04	1855.26	1389.99	1153.35	1882.69	1694.49
		1928.06	1890.64	1894.54	2065.69	1891.82	1877.96	1928.06	1550.78	1894.54	1583.47	1891.82	1661.43	1928.06	1819.58	1894.54	1695.33	1891.82	1723.13
		2474.72	2540.82	2295.99	2437.47	2190.94	2281.52	2474.72	2094.77	2295.99	1852.47	2190.94	1924.17	2474.72	2381.41	2295.99	1937.06	2190.94	2018.5
		2869.84	2998.1	2946.3	3458.6	3789.56	3922.9	2869.84	2577.04	2946.3	2340.3	3789.56	3549.59	2869.84	2814.13	2946.3	2521.66	3789.56	3466.74
		3957.79	4044.35	3724.11	4262.03	4020.99	4033.24	3957.79	3584.8	3724.11	3158.77	4020.99	3822.03	3957.79	3837.44	3724.11	3351.27	4020.99	3725.06
		6270.39	6210.26	5467.03	5710.27	6124.84	5984.41	6270.39	6197.71	5467.03	5211.88	6124.84	5794.72	6270.39	6237.21	5467.03	5391.48	6124.84	5941.01
		-0.299111	-0.00638019	-262.559	-794.907	-0.122708	-0.273337	-0.299111	-0.803889	-262.559	-261.861	-0.122708	-0.191812	-0.299111	-0.749813	-262.559	-235.876	-0.122708	-0.0784204
		-0.1019	0.143293	-0.101855	-0.448877	-0.0274642	-0.0657305	-0.1019	-0.137197	-0.101855	-0.371415	-0.0274642	-0.0777928	-0.1019	-0.0921594	-0.101855	-0.200916	-0.0274642	-0.203337
		-4.89185e-10	-4.49613e-13	-3.54431e-10	3.51377e-14	-1.47331e-09	-2.27374e-13	-4.89185e-10	-4.54948e-13	-3.54431e-10	-1.33285e-13	-1.47331e-09	-1.21726e-13	-4.89185e-10	-2.86794e-13	-3.54431e-10	3.47182e-13	-1.47331e-09	3.8035e-13
		2.34624e-10	-1.20141e-13	-1.30877e-10	3.27239e-13	-5.4371e-10	1.63425e-13	2.34624e-10	3.42696e-13	-1.30877e-10	8.3547e-14	-5.4371e-10	9.33214e-16	2.34624e-10	8.56544e-14	-1.30877e-10	-2.54812e-13	-5.4371e-10	-1.24555e-13
		1.5074e-09	-4.32839e-14	1.05742e-09	6.75739e-13	4.69542e-10	3.27217e-13	1.5074e-09	-3.71623e-14	1.05742e-09	-5.76631e-13	4.69542e-10	7.62423e-13	1.5074e-09	3.1225e-13	1.05742e-09	7.42209e-14	4.69542e-10	1.07452e-13
		0.0163747	0.873271	0.0238641	-0.909465	0.096508	0.484108	0.0163747	-0.0530547	0.0238641	0.102946	0.096508	0.163359	0.0163747	-0.00290929	0.0238641	-0.550613	0.096508	0.0458157
		0.176903	0.334637	0.0506827	-2.61897	2.31872	3.50749	0.176903	0.50879	0.0506827	-0.150431	2.31872	2.95679	0.176903	0.454255	0.0506827	-0.870706	2.31872	2.98266
		7.98863	7.71758	2.41329	4.77358	7.77202	5.91497	7.98863	8.09658	2.41329	1.59008	7.77202	7.5674	7.98863	7.79975	2.41329	1.99622	7.77202	8.14242
		13.7908	17.4525	7.09228	14.0482	26.9458	25.9499	13.7908	4.5377	7.09228	3.89524	26.9458	24.7238	13.7908	10.8212	7.09228	4.18706	26.9458	25.4698
		30.9749	29.6228	30.1812	28.6378	37.5198	31.6688	30.9749	24.2571	30.1812	19.7277	37.5198	35.3707	30.9749	25.8003	30.1812	18.8975	37.5198	37.2789
		34.6647	12.9106	43.8899	30.2618	41.7498	42.6798	34.6647	30.1179	43.8899	23.4325	41.7498	39.4716	34.6647	31.5383	43.8899	22.8541	41.7498	41.9313
		40.2912	46.8638	65.8428	-20.0577	117.413	148.566	40.2912	43.1634	65.8428	46.3114	117.413	107.418	40.2912	37.5447	65.8428	51.8086	117.413	116.828
		111.178	98.4862	72.9187	58.6306	123.905	131.452	111.178	94.1589	72.9187	68.6123	123.905	120.962	111.178	98.4382	72.9187	61.5124	123.905	127.013
		124.16	124.852	96.5932	105.97	128.47	128.48	124.16	114.258	96.5932	77.689	128.47	82.5638	124.16	122.876	96.5932	74.1131	128.47	100.81
		153.63	153.107	115.969	88.6678	156.328	18.5917	153.63	144.815	115.969	108.123	156.328	123.772	153.63	146.693	115.969	102.34	156.328	132.985
		195.772	203.976	121.899	127.389	184.174	193.932	195.772	188.016	121.899	120.276	184.174	174.174	195.772	188.697	121.899	119.861	184.174	184.511
		206.515	222.327	137.084	131.853	198.613	214.959	206.515	205.465	137.084	136.87	198.613	185.012	206.515	200.207	137.084	121.776	198.613	190.445
		241.875	234.646	179.883	-513.775	228.935	229.824	241.875	214.991	179.883	161.247	228.935	202.5	241.875	229.403	179.883	151.079	228.935	218.669
		266.135	266.055	228.642	215.901	271.187	276.452	266.135	237.158	228.642	215.397	271.187	238.027	266.135	248.451	228.642	241.123	271.187	251.368
		355.951	345.094	319.868	290.364	353.174	367.119	355.951	321.557	319.868	328.212	353.174	315.214	355.951	346.994	319.868	289.261	353.174	334.591
		414.738	440.865	346.728	415.264	430.423	445.533	414.738	402.381	346.728	309.545	430.423	387.71	414.738	411.174	346.728	312.796	430.423	413.176
		468.745	500.692	427.308	357.016	525.524	467.908	468.745	453.373	427.308	452.84	525.524	429.119	468.745	456.708	427.308	433.324	525.524	488.871
		581.874	600.594	515.374	497.441	574.156	596.787	581.874	449.612	515.374	507.163	574.156	527.51	581.874	527.077	515.374	486.487	574.156	561.067
		620.625	642.146	567.035	607.678	714.045	747.862	620.625	586.094	567.035	466.653	714.045	634.142	620.625	614.957	567.035	405.358	714.045	690.98
		943.683	1014.56	661.439	484.934	1106.13	1146.51	943.683	878.585	661.439	610.545	1106.13	980.148	943.683	916.508	661.439	604.128	1106.13	1070.56
		1360.05	1406.24	1148.58	1017.37	1260.44	1307.49	1360.05	1257.56	1148.58	1087.42	1260.44	1136.49	1360.05	1332.89	1148.58	1047.73	1260.44	1225.4
		1610.71	1698.15	1364.1	1366.99	1582.33	1634.74	1610.71	1415.08	1364.1	1285.7	1582.33	1350.55	1610.71	1534.76	1364.1	1314.15	1582.33	1514.63
		1908.04	1988.33	1937.45	1814.53	1886.54	1895.2	1908.04	1750.75	1937.45	1754.16	1886.54	1653.98	1908.04	1855.26	1937.45	1750.45	1886.54	1816.76
		1928.06	1890.64	2089.57	1084.52	2020.51	2053.64	1928.06	1550.78	2089.57	1903.1	2020.51	1708.11	1928.06	1819.58	2089.57	1852.86	2020.51	1932.01
		2474.72	2540.82	2108.23	2126.72	2116.78	2194.7	2474.72	2094.77	2108.23	1990.64	2116.78	1808.6	2474.72	2381.41	2108.23	1909.35	2116.78	2027.93
		2869.84	2998.1	2920.34	2570.01	2313.24	2471.05	2869.84	2577.04	2920.34	2497.12	2313.24	2000.44	2869.84	2814.13	2920.34	2665.05	2313.24	2207.22
		3957.79	4044.35	3438.47	3706.97	3772.05	3658.58	3957.79	3584.8	3438.47	2908.5	3772.05	3173.99	3957.79	3837.44	3438.47	2964.07	3772.05	3541.29
		6270.39	6210.26	6131.79	5136.13	6246.63	6190.43	6270.39	6197.71	6131.79	6020.45	6246.63	6016.07	6270.39	6237.21	6131.79	5849.98	6246.63	6251.91
		-0.299111	-0.00638019	-76.8237	-785.26	-0.0737395	3.63307	-0.299111	-0.803889	-76.8237	-83.4027	-0.0737395	-0.618571	-0.299111	-0.749813	-76.8237	-66.218	-0.0737395	-0.734858
		-0.1019	0.143293	-0.0252549	2.78322	-0.00228362	-1.05987	-0.1019	-0.137197	-0.0252549	-0.725713	-0.00228362	-0.291545	-0.1019	-0.0921594	-0.0252549	-0.00086211	-0.00228362	-0.45675
		-4.89185e-10	-4.49613e-13	-1.76848e-09	-3.21555e-13	-1.13079e-09	-4.27772e-13	-4.89185e-10	-4.54948e-13	-1.76848e-09	-7.28037e-14	-1.13079e-09	-2.05209e-13	-4.89185e-10	-2.86794e-13	-1.76848e-09	-3.51312e-14	-1.13079e-09	1.82136e-13
		2.34624e-10	-1.20141e-13	-1.08129e-09	3.21555e-13	-9.76537e-10	-1.1224e-13	2.34624e-10	3.42696e-13	-1.08129e-09	4.4382e-14	-9.76537e-10	9.15223e-14	2.34624e-10	8.56544e-14	-1.08129e-09	9.19746e-14	-9.76537e-10	-1.25292e-13
		1.5074e-09	-4.32839e-14	9.2722e-11	-2.3639e-13	6.05635e-10	-1.11726e-13	1.5074e-09	-3.71623e-14	9.2722e-11	1.49883e-13	6.05635e-10	-8.75351e-14	1.5074e-09	3.1225e-13	9.2722e-11	1.18416e-13	6.05635e-10	-1.87774e-13
		0.0163747	0.873271	0.106102	-0.632731	0.129567	1.04912	0.0163747	-0.0530547	0.106102	-0.882549	0.129567	0.24014	0.0163747	-0.00290929	0.106102	0.209278	0.129567	0.191373
		0.176903	0.334637	0.141371	4.96455	3.33886	-4.52342	0.176903	0.50879	0.141371	-1.29214	3.33886	2.56705	0.176903	0.454255	0.141371	-0.281996	3.33886	1.99266
		7.98863	7.71758	2.16291	-4.98506	8.1528	27.5892	7.98863	8.09658	2.16291	2.02076	8.1528	1.64787	7.98863	7.79975	2.16291	1.12492	8.1528	0.0321863
		13.7908	17.4525	9.96219	6.73195	12.1138	10.9931	13.7908	4.5377	9.96219	3.9584	12.1138	12.6024	13.7908	10.8212	9.96219	4.87551	12.1138	9.06856
		30.9749	29.6228	22.3728	14.7517	16.9313	8.60291	30.9749	24.2571	22.3728	16.1633	16.9313	23.5193	30.9749	25.8003	22.3728	12.7713	16.9313	17.8146
		34.6647	12.9106	40.9271	47.6505	33.1404	12.9193	34.6647	30.1179	40.9271	33.3672	33.1404	28.9916	34.6647	31.5383	40.9271	25.8143	33.1404	28.4158
		40.2912	46.8638	45.4789	19.753	40.699	45.766	40.2912	43.1634	45.4789	37.3176	40.699	36.3554	40.2912	37.5447	45.4789	33.6138	40.699	33.668
		111.178	98.4862	86.1799	-40.6693	82.3333	95.2461	111.178	94.1589	86.1799	66.6073	82.3333	71.034	111.178	98.4382	86.1799	74.8359	82.3333	79.8799
		124.16	124.852	125.209	116.585	88.3087	88.1776	124.16	114.258	125.209	95.2722	88.3087	60.4337	124.16	122.876	125.209	90.5792	88.3087	62.9845
		153.63	153.107	130.875	-67.9039	131.649	133.304	153.63	144.815	130.875	69.9116	131.649	113.568	153.63	146.693	130.875	78.0535	131.649	118.893
		195.772	203.976	167.328	147.001	171.803	177.81	195.772	188.016	167.328	132.049	171.803	143.796	195.772	188.697	167.328	128.406	171.803	150.239
		206.515	222.327	201.11	206.983	200.79	223.028	206.515	205.465	201.11	161.539	200.79	161.475	206.515	200.207	201.11	172.792	200.79	170.111
		241.875	234.646	217.919	249.913	260.22	266.144	241.875	214.991	217.919	176.968	260.22	198.748	241.875	229.403	217.919	144.015	260.22	210.699
		266.135	266.055	272.277	303.534	310.28	379.639	266.135	237.158	272.277	202.153	310.28	226.094	266.135	248.451	272.277	209.244	310.28	236.007
		355.951	345.094	285.472	83.7258	322.229	255.97	355.951	321.557	285.472	222.658	322.229	232.245	355.951	346.994	285.472	226.777	322.229	266.388
		414.738	440.865	371.329	369.167	442.108	438.325	414.738	402.381	371.329	286.36	442.108	340.446	414.738	411.174	371.329	253.317	442.108	372.838
		468.745	500.692	472.173	496.226	475.926	501.509	468.745	453.373	472.173	396.897	475.926	413.945	468.745	456.708	472.173	354.783	475.926	431.404
		581.874	600.594	530.766	461.791	594.064	601.881	581.874	449.612	530.766	425.798	594.064	447.486	581.874	527.077	530.766	379.222	594.064	489.884
		620.625	642.146	595.764	582.911	626.143	670.125	620.625	586.094	595.764	378.778	626.143	514.078	620.625	614.957	595.764	316.513	626.143	565.292
		943.683	1014.56	862.528	755.533	982.328	1068.35	943.683	878.585	862.528	699.36	982.328	728.153	943.683	916.508	862.528	647.715	982.328	822.648
		1360.05	1406.24	1140.44	1438.47	1328.52	1396.67	1360.05	1257.56	1140.44	1044.34	1328.52	1058.58	1360.05	1332.89	1140.44	962.137	1328.52	1148.63
		1610.71	1698.15	1295.65	1263.73	1580.79	1737.95	1610.71	1415.08	1295.65	1090.97	1580.79	1134.96	1610.71	1534.76	1295.65	1016.46	1580.79	1380.16
		1908.04	1988.33	1671.27	1665.86	1793.12	1876.47	1908.04	1750.75	1671.27	1300.59	1793.12	1280.96	1908.04	1855.26	1671.27	1246.53	1793.12	1502.41
		1928.06	1890.64	2017.37	1950.85	2057.59	2147.73	1928.06	1550.78	2017.37	1656.11	2057.59	1487.6	1928.06	1819.58	2017.37	1473.5	2057.59	1694.78
		2474.72	2540.82	2390.08	2322.02	2420.86	2502.81	2474.72	2094.77	2390.08	1800.72	2420.86	1893.98	2474.72	2381.41	2390.08	1812.39	2420.86	2142.6
		2869.84	2998.1	2756.73	2759.49	2810.63	2924.48	2869.84	2577.04	2756.73	2261.09	2810.63	2345.01	2869.84	2814.13	2756.73	2281.2	2810.63	2601.24
		3957.79	4044.35	3959.36	3972.68	3421.8	765.182	3957.79	3584.8	3959.36	3302.72	3421.8	2603.33	3957.79	3837.44	3959.36	3231.57	3421.8	2812.86
		6270.39	6210.26	4616.89	5399.98	3951.13	3922.81	6270.39	6197.71	4616.89	3883.63	3951.13	3450.88	6270.39	6237.21	4616.89	3841.67	3951.13	3601.04
		-0.299112	-0.00638133	-216.264	-1693.52	-0.428516	-4.25213	-0.299112	-0.80389	-216.264	-251.999	-0.428516	-0.24211	-0.299112	-0.749814	-216.264	-232.42	-0.428516	-1.5832
		-0.101901	0.143292	-0.0875329	-0.273256	-0.115541	-0.42376	-0.101901	-0.137197	-0.0875329	0.708685	-0.115541	-2.18809	-0.101901	-0.0921597	-0.0875329	0.508751	-0.115541	-0.266283
		-8.92464e-10	1.942e-13	-0.000695336	1.12273	-0.0463286	1.50245	-8.92464e-10	-2.07496e-13	-0.000695336	0.134189	-0.0463286	-0.781391	-8.92464e-10	-2.27393e-14	-0.000695336	0.10115	-0.0463286	-0.423444
		-4.75765e-10	-1.72883e-13	-8.45391e-10	-2.39312e-13	-1.01974e-09	4.45291e-14	-4.75765e-10	2.50129e-13	-8.45391e-10	2.34669e-13	-1.01974e-09	8.06263e-14	-4.75765e-10	2.35902e-13	-8.45391e-10	2.48205e-13	-1.01974e-09	1.34246e-13
		1.70225e-10	-2.61715e-13	8.51962e-10	2.82253e-13	1.41837e-10	-3.10202e-14	1.70225e-10	1.55024e-13	8.51962e-10	-2.01232e-13	1.41837e-10	6.11461e-14	1.70225e-10	-8.185e-14	8.51962e-10	-1.47113e-13	1.41837e-10	1.24345e-13
		0.0163744	0.873271	2.34429e-09	2.55299e-13	2.09221e-09	-1.14641e-13	0.0163744	-0.0530576	2.34429e-09	-1.35193e-13	2.09221e-09	9.90815e-15	0.0163744	-0.00291	2.34429e-09	-6.34636e-14	2.09221e-09	1.03029e-13
		0.176899	0.334634	0.0777085	2.71815	7.43261	1.75066	0.176899	0.508788	0.0777085	0.0017528	7.43261	3.60782	0.176899	0.454251	0.0777085	0.0947812	7.43261	4.68726
		7.98863	7.71758	5.77689	12.8683	16.5161	9.60947	7.98863	8.09657	5.77689	3.40932	16.5161	11.8828	7.98863	7.79975	5.77689	3.90115	16.5161	15.4782
		13.7908	17.4525	8.47978	-1.76874	17.415	10.1657	13.7908	4.53769	8.47978	6.00336	17.415	13.9507	13.7908	10.8212	8.47978	6.24795	17.415	10.0331
		30.9749	29.6228	18.476	10.8815	31.2496	8.34608	30.9749	24.2571	18.476	16.7516	31.2496	20.2025	30.9749	25.8003	18.476	19.5828	31.2496	24.9064
		34.6647	12.9106	39.1948	-25.2512	54.7644	21.8657	34.6647	30.1179	39.1948	26.0206	54.7644	40.2424	34.6647	31.5383	39.1948	27.027	54.7644	40.4791
		40.2912	46.8638	51.4621	-20.0736	78.9757	61.872	40.2912	43.1634	51.4621	44.6683	78.9757	37.733	40.2912	37.5446	51.4621	31.4569	78.9757	43.483
		111.178	98.4862	54.2451	20.0437	109.427	100.557	111.178	94.1589	54.2451	33.5658	109.427	79.1389	111.178	98.4382	54.2451	43.5984	109.427	99.0362
		124.16	124.852	93.3413	89.7579	133.819	224.925	124.16	114.258	93.3413	81.4044	133.819	90.6749	124.16	122.876	93.3413	88.7951	133.819	110.94
		153.63	153.107	131.704	98.3761	139.238	103.513	153.63	144.815	131.704	63.833	139.238	62.8677	153.63	146.693	131.704	140.811	139.238	85.4133
		195.772	203.976	157.619	173.764	171.032	163.873	195.772	188.016	157.619	112.262	171.032	131.952	195.772	188.697	157.619	151.157	171.032	152.728
		206.515	222.327	167.395	193.183	214.111	204.374	206.515	205.465	167.395	147.677	214.111	167.325	206.515	200.207	167.395	67.4308	214.111	172.119
		241.875	234.646	260.688	73.5482	280.572	197.712	241.875	214.991	260.688	176.363	280.572	120.236	241.875	229.403	260.688	190.785	280.572	183.304
		266.135	266.055	278.397	322.263	330.974	352.145	266.135	237.158	278.397	202.822	330.974	269.436	266.135	248.451	278.397	247.078	330.974	289.054
		355.951	345.094	294.78	161.419	470.11	419.067	355.951	321.557	294.78	235.426	470.11	370.634	355.951	346.994	294.78	228.494	470.11	403.623
		414.738	440.865	420.616	-522.542	489.563	510.881	414.738	402.381	420.616	355.072	489.563	396.611	414.738	411.174	420.616	365.603	489.563	435.467
		468.745	500.692	477.549	479.968	543.62	446.09	468.745	453.373	477.549	395.094	543.62	231.383	468.745	456.708	477.549	433.969	543.62	325.099
		581.874	600.594	571.535	622.562	605.73	609.354	581.874	449.612	571.535	328.701	605.73	334.879	581.874	527.077	571.535	465.59	605.73	457.572
		620.625	642.146	647.952	568.165	715.523	696.099	620.625	586.094	647.952	516.876	715.523	583.105	620.625	614.957	647.952	604.516	715.523	624.956
		943.683	1014.56	768.947	433.862	979.071	965.373	943.683	878.585	768.947	546.545	979.071	811.084	943.683	916.508	768.947	522.453	979.071	872.664
		1360.05	1406.24	999.219	777.924	1349.21	1418.57	1360.05	1257.56	999.219	848.518	1349.21	971.473	1360.05	1332.89	999.219	896.153	1349.21	1088.82
		1610.71	1698.15	1394.93	1300.6	1716.51	1779.49	1610.71	1415.08	1394.93	1184.78	1716.51	1328.93	1610.71	1534.76	1394.93	1292.81	1716.51	1439.89
		1908.04	1988.33	1837.83	1899.92	1903.23	2179.28	1908.04	1750.75	1837.83	1317.86	1903.23	1441.01	1908.04	1855.26	1837.83	1556.79	1903.23	1679.66
		1928.06	1890.64	2209.23	2316.06	2124.3	2094.38	1928.06	1550.78	2209.23	1629.85	2124.3	1444.17	1928.06	1819.58	2209.23	1864.28	2124.3	1597.55
		2474.72	2540.82	2379.75	2520.15	2485.68	2739.26	2474.72	2094.77	2379.75	1559.91	2485.68	1920.43	2474.72	2381.41	2379.75	1992.39	2485.68	2153.71
		2869.84	2998.1	2830.54	2753.99	2705.28	2567.4	2869.84	2577.04	2830.54	2133.72	2705.28	1836.1	2869.84	2814.13	2830.54	2557.81	2705.28	2060.49
		3957.79	4044.35	3430.03	3042.1	2859.97	3017.05	3957.79	3584.8	3430.03	2563.61	2859.97	1678.95	3957.79	3837.44	3430.03	2542.52	2859.97	2387.49
		6270.39	6210.26	4124.23	4302.83	4147.43	4254.82	6270.39	6197.71	4124.23	3626.34	4147.43	3520.65	6270.39	6237.21	4124.23	3859.47	4147.43	3840.3
		-0.299112	-0.00638133	-449.121	-379.025	-0.104491	1.06119	-0.299112	-0.80389	-449.121	-453.574	-0.104491	-0.275114	-0.299112	-0.749814	-449.121	-394.357	-0.104491	0.110265
		-0.101901	0.143292	-0.282011	9.01774	-0.0443999	0.682216	-0.101901	-0.137197	-0.282011	-1.32518	-0.0443999	0.0307432	-0.101901	-0.0921597	-0.282011	-1.00535	-0.0443999	0.130692
		-8.92464e-10	1.942e-13	-0.222152	1.41745	-6.28889e-10	2.15565e-13	-8.92464e-10	-2.07496e-13	-0.222152	-2.13253	-6.28889e-10	3.43086e-13	-8.92464e-10	-2.27393e-14	-0.222152	-2.53838	-6.28889e-10	2.41584e-13
		-4.75765e-10	-1.72883e-13	-9.79825e-10	3.49026e-13	-2.67358e-10	3.81291e-13	-4.75765e-10	2.50129e-13	-9.79825e-10	-2.04416e-14	-2.67358e-10	-5.56249e-13	-4.75765e-10	2.35902e-13	-9.79825e-10	-1.78261e-13	-2.67358e-10	-2.27374e-13
		1.70225e-10	-2.61715e-13	-1.15582e-10	-1.21652e-13	1.73708e-09	3.50985e-14	1.70225e-10	1.55024e-13	-1.15582e-10	-7.90344e-14	1.73708e-09	1.00997e-13	1.70225e-10	-8.185e-14	-1.15582e-10	6.45742e-14	1.73708e-09	8.46414e-14
		0.0163744	0.873271	3.72448e-10	-3.17351e-13	0.0539041	-0.0826625	0.0163744	-0.0530576	3.72448e-10	3.44453e-14	0.0539041	0.361893	0.0163744	-0.00291	3.72448e-10	-1.14544e-13	0.0539041	-0.0557067
		0.176899	0.334634	0.286936	-1.34596	10.0412	5.76721	0.176899	0.508788	0.286936	-0.402189	10.0412	8.90568	0.176899	0.454251	0.286936	-0.0874467	10.0412	8.71126
		7.98863	7.71758	17.164	23.3128	25.6125	11.8365	7.98863	8.09657	17.164	12.6509	25.6125	17.6719	7.98863	7.79975	17.164	15.1734	25.6125	21.9412
		13.7908	17.4525	51.7777	37.2976	43.3291	32.605	13.7908	4.53769	51.7777	32.5426	43.3291	38.8797	13.7908	10.8212	51.7777	34.8129	43.3291	41.7634
		30.9749	29.6228	85.4867	142.172	73.4121	69.1609	30.9749	24.2571	85.4867	54.5151	73.4121	66.9862	30.9749	25.8003	85.4867	57.021	73.4121	68.2348
		34.6647	12.9106	92.2167	-7.14841	102.882	97.4531	34.6647	30.1179	92.2167	45.7133	102.882	97.5137	34.6647	31.5383	92.2167	-11.1953	102.882	98.3883
		40.2912	46.8638	110.501	108.269	118.283	117.172	40.2912	43.1634	110.501	68.8119	118.283	122.53	40.2912	37.5446	110.501	68.5737	118.283	113.191
		111.178	98.4862	128.862	79.0126	125.247	123.067	111.178	94.1589	128.862	90.5637	125.247	109.223	111.178	98.4382	128.862	80.8129	125.247	120.552
		124.16	124.852	145.345	99.4601	142.083	133.064	124.16	114.258	145.345	85.1635	142.083	130.429	124.16	122.876	145.345	100.212	142.083	133.464
		153.63	153.107	167.687	241.187	155.002	161.142	153.63	144.815	167.687	107.791	155.002	148.508	153.63	146.693	167.687	75.0351	155.002	151.922
		195.772	203.976	201.361	284.486	212.567	224.595	195.772	188.016	201.361	152.336	212.567	202.219	195.772	188.697	201.361	133.481	212.567	202.437
		206.515	222.327	256.301	-1068.19	266.028	256.3	206.515	205.465	256.301	129.096	266.028	223.48	206.515	200.207	256.301	127.845	266.028	242.606
		241.875	234.646	324.773	199.808	373.661	379.776	241.875	214.991	324.773	174.718	373.661	341.056	241.875	229.403	324.773	187.311	373.661	351.152
		266.135	266.055	348.862	305.322	404.579	418.068	266.135	237.158	348.862	221.206	404.579	385.822	266.135	248.451	348.862	223.054	404.579	384.09
		355.951	345.094	410.767	411.802	466.863	440.854	355.951	321.557	410.767	284.163	466.863	348.042	355.951	346.994	410.767	227.347	466.863	420.432
		414.738	440.865	468.402	486.451	518.044	541.045	414.738	402.381	468.402	268.925	518.044	480.772	414.738	411.174	468.402	326.031	518.044	498.648
		468.745	500.692	548.095	434.439	634.403	651.55	468.745	453.373	548.095	291.483	634.403	575.952	468.745	456.708	548.095	292.367	634.403	617.36
		581.874	600.594	814.607	663.046	673.854	699.028	581.874	449.612	814.607	438.148	673.854	532.215	581.874	527.077	814.607	410.52	673.854	603.487
		620.625	642.146	924.012	995.526	1010.99	1033.98	620.625	586.094	924.012	585.936	1010.99	875.93	620.625	614.957	924.012	610.061	1010.99	958.862
		943.683	1014.56	1114.32	-64.4913	1144.18	1169.13	943.683	878.585	1114.32	740.66	1144.18	999.428	943.683	916.508	1114.32	730.142	1144.18	1090.61
		1360.05	1406.24	1247.62	791.576	1432.91	1442.83	1360.05	1257.56	1247.62	665.906	1432.91	1189.62	1360.05	1332.89	1247.62	711.647	1432.91	1334.01
		1610.71	1698.15	1432.74	1361.14	1708.84	1726.73	1610.71	1415.08	1432.74	823.897	1708.84	1422.4	1610.71	1534.76	1432.74	929.447	1708.84	1630.47
		1908.04	1988.33	1830.98	1880.37	1971.88	2045.17	1908.04	1750.75	1830.98	1166.5	1971.88	1501.41	1908.04	1855.26	1830.98	1264.56	1971.88	1841.68
		1928.06	1890.64	1976.29	2117.01	2014.89	2108.15	1928.06	1550.78	1976.29	1303.37	2014.89	1640.49	1928.06	1819.58	1976.29	1331.06	2014.89	1900.59
		2474.72	2540.82	2098.7	2228.91	2541.88	2584	2474.72	2094.77	2098.7	1206.96	2541.88	2116.24	2474.72	2381.41	2098.7	1519.39	2541.88	2408.14
		2869.84	2998.1	2188.07	2174.08	2883.69	2974.75	2869.84	2577.04	2188.07	1272.16	2883.69	2527.07	2869.84	2814.13	2188.07	1551.83	2883.69	2797.13
		3957.79	4044.35	2371.99	2958.21	3264.17	3266.37	3957.79	3584.8	2371.99	1621.58	3264.17	2727.42	3957.79	3837.44	2371.99	1687.48	3264.17	3141.51
		6270.39	6210.26	2497.02	2587.45	3943.69	3872.23	6270.39	6197.71	2497.02	1893.41	3943.69	3355.57	6270.39	6237.21	2497.02	1898.84	3943.69	3752.34
		-0.299111	-0.00638019	-202.713	-679.88	-0.121581	-4.42125	-0.299111	-0.803889	-202.713	-206.143	-0.121581	-0.213405	-0.299111	-0.749813	-202.713	-133.552	-0.121581	-0.291307
		-0.1019	0.143293	-0.133376	-0.984644	-0.00772244	-1.96895	-0.1019	-0.137197	-0.133376	3.33791	-0.00772244	-1.62872	-0.1019	-0.0921594	-0.133376	0.277531	-0.00772244	0.233507
		-4.89185e-10	-4.49613e-13	-0.0935653	2.56504	-2.92368e-10	-4.53291e-14	-4.89185e-10	-4.54948e-13	-0.0935653	2.80573	-2.92368e-10	-1.1796e-13	-4.89185e-10	-2.86794e-13	-0.0935653	1.01528	-2.92368e-10	8.92457e-14
		2.34624e-10	-1.20141e-13	-5.82818e-10	-4.06347e-13	1.30575e-10	-2.6731e-13	2.34624e-10	3.42696e-13	-5.82818e-10	9.84583e-14	1.30575e-10	7.5328e-14	2.34624e-10	8.56544e-14	-5.82818e-10	-1.42109e-13	1.30575e-10	-1.17667e-13
		1.5074e-09	-4.32839e-14	-7.75809e-11	-5.602e-14	1.84869e-10	-7.02218e-14	1.5074e-09	-3.71623e-14	-7.75809e-11	-2.86268e-14	1.84869e-10	-5.69351e-14	1.5074e-09	3.1225e-13	-7.75809e-11	-2.4139e-13	1.84869e-10	1.24409e-13
		0.0163747	0.873271	1.57683e-09	4.6319e-13	0.172021	0.665742	0.0163747	-0.0530547	1.57683e-09	-2.9741e-13	0.172021	-0.49747	0.0163747	-0.00290929	1.57683e-09	1.42109e-13	0.172021	-0.0483643
		0.176903	0.334637	0.105716	-2.65184	3.538	4.09074	0.176903	0.50879	0.105716	0.986052	3.538	0.472197	0.176903	0.454255	0.105716	-1.20227	3.538	2.98171
		7.98863	7.71758	16.1859	17.7434	9.27074	11.2586	7.98863	8.09658	16.1859	11.7917	9.27074	2.34393	7.98863	7.79975	16.1859	2.51978	9.27074	-3.12909
		13.7908	17.4525	23.8232	51.4777	31.1365	22.2183	13.7908	4.5377	23.8232	18.6937	31.1365	31.2264	13.7908	10.8212	23.8232	18.036	31.1365	33.6454
		30.9749	29.6228	32.5942	33.8076	35.7856	39.8588	30.9749	24.2571	32.5942	17.8924	35.7856	28.0421	30.9749	25.8003	32.5942	21.9522	35.7856	24.2996
		34.6647	12.9106	55.8393	8.58536	55.1457	-24.1988	34.6647	30.1179	55.8393	33.7212	55.1457	40.4001	34.6647	31.5383	55.8393	38.1956	55.1457	39.3423
		40.2912	46.8638	67.5152	75.5197	94.3766	69.8757	40.2912	43.1634	67.5152	53.0513	94.3766	73.317	40.2912	37.5447	67.5152	52.512	94.3766	64.7994
		111.178	98.4862	91.8192	66.7213	114.764	104.67	111.178	94.1589	91.8192	81.8778	114.764	99.4647	111.178	98.4382	91.8192	79.6834	114.764	87.1143
		124.16	124.852	123.427	83.5127	146.298	150.861	124.16	114.258	123.427	78.2443	146.298	120.587	124.16	122.876	123.427	85.6343	146.298	122.883
		153.63	153.107	136.978	-108.607	168.536	51.6436	153.63	144.815	136.978	-9.30103	168.536	59.5899	153.63	146.693	136.978	-30.3296	168.536	77.3268
		195.772	203.976	145.747	175.128	175.057	188.341	195.772	188.016	145.747	101.701	175.057	142.394	195.772	188.697	145.747	108.663	175.057	138.404
		206.515	222.327	158.773	199.37	235.384	264.446	206.515	205.465	158.773	129.693	235.384	190.466	206.515	200.207	158.773	126.593	235.384	182.3
		241.875	234.646	206.379	250.452	294.156	380.56	241.875	214.991	206.379	170.383	294.156	239.325	241.875	229.403	206.379	168.931	294.156	212.847
		266.135	266.055	312.681	312.982	371.46	337.704	266.135	237.158	312.681	253.073	371.46	263.422	266.135	248.451	312.681	220.77	371.46	267.721
		355.951	345.094	323.438	329.591	415.687	509.334	355.951	321.557	323.438	223.192	415.687	302.757	355.951	346.994	323.438	235.72	415.687	306.954
		414.738	440.865	403.277	374.815	465.092	455.088	414.738	402.381	403.277	307.887	465.092	358.089	414.738	411.174	403.277	286.882	465.092	339.842
		468.745	500.692	466.479	457.526	580.73	553.275	468.745	453.373	466.479	277.397	580.73	386.642	468.745	456.708	466.479	259.2	580.73	475.545
		581.874	600.594	523.343	488.226	653.883	627.371	581.874	449.612	523.343	366.004	653.883	551.126	581.874	527.077	523.343	333.975	653.883	371.51
		620.625	642.146	563.461	1056.31	683.523	237.107	620.625	586.094	563.461	438.967	683.523	502.872	620.625	614.957	563.461	545.23	683.523	541.599
		943.683	1014.56	733.939	672.262	862.038	992.669	943.683	878.585	733.939	538.648	862.038	786.142	943.683	916.508	733.939	447.45	862.038	683.96
		1360.05	1406.24	858.007	901.626	1100.65	1165.19	1360.05	1257.56	858.007	559.424	1100.65	978.255	1360.05	1332.89	858.007	640.785	1100.65	866.267
		1610.71	1698.15	1334.72	1397.23	1390.79	1529.57	1610.71	1415.08	1334.72	963.386	1390.79	1029.26	1610.71	1534.76	1334.72	1023.5	1390.79	1105.08
		1908.04	1988.33	1479.1	1909.94	1766.21	1864.83	1908.04	1750.75	1479.1	1244.3	1766.21	1312.14	1908.04	1855.26	1479.1	1243.51	1766.21	1335.15
		1928.06	1890.64	1866.85	2112.13	1919.79	1942.49	1928.06	1550.78	1866.85	1374	1919.79	1571.26	1928.06	1819.58	1866.85	1483.05	1919.79	1519.12
		2474.72	2540.82	2196.6	2304.16	2075.44	1253.92	2474.72	2094.77	2196.6	1510.54	2075.44	1441.37	2474.72	2381.41	2196.6	1709.17	2075.44	1491.88
		2869.84	2998.1	2402.36	2449.61	2307.11	2327.28	2869.84	2577.04	2402.36	1715.68	2307.11	1829.01	2869.84	2814.13	2402.36	1832.1	2307.11	1760.76
		3957.79	4044.35	2973.79	3063.09	2620.87	2851.21	3957.79	3584.8	2973.79	1984.47	2620.87	2045.02	3957.79	3837.44	2973.79	2196.49	2620.87	2074.3
		6270.39	6210.26	4179.96	4570.9	4113.15	4270.02	6270.39	6197.71	4179.96	3152.76	4113.15	3347.01	6270.39	6237.21	4179.96	3363.75	4113.15	3333.47
		-0.299112	-0.00638133	-253.177	-417.949	-0.0370225	0.782285	-0.299112	-0.80389	-253.177	-157.773	-0.0370225	-0.282848	-0.299112	-0.749814	-253.177	-239.569	-0.0370225	-0.153447
		-0.101901	0.143292	-0.0511494	2.38861	-1.37383e-09	-3.10699e-13	-0.101901	-0.137197	-0.0511494	0.341575	-1.37383e-09	-3.13895e-13	-0.101901	-0.0921597	-0.0511494	0.556469	-1.37383e-09	2.14219e-13
		-8.92464e-10	1.942e-13	-2.16332e-09	-5.77307e-13	-7.09779e-10	-1.35942e-14	-8.92464e-10	-2.07496e-13	-2.16332e-09	1.18267e-14	-7.09779e-10	7.2315e-13	-8.92464e-10	-2.27393e-14	-2.16332e-09	-2.36528e-13	-7.09779e-10	1.46964e-13
		-4.75765e-10	-1.72883e-13	-2.97596e-10	-2.04289e-13	1.4698e-09	-3.41677e-13	-4.75765e-10	2.50129e-13	-2.97596e-10	-3.45782e-13	1.4698e-09	-2.82613e-13	-4.75765e-10	2.35902e-13	-2.97596e-10	6.77065e-13	1.4698e-09	-2.32229e-13
		1.70225e-10	-2.61715e-13	7.95893e-10	-6.16555e-14	0.0885003	-0.469112	1.70225e-10	1.55024e-13	7.95893e-10	2.72347e-13	0.0885003	0.322826	1.70225e-10	-8.185e-14	7.95893e-10	3.59498e-13	0.0885003	0.24733
		0.0163744	0.873271	0.00167695	5.25509	0.152783	-2.94052	0.0163744	-0.0530576	0.00167695	-0.979881	0.152783	0.604911	0.0163744	-0.00291	0.00167695	-2.85229e-06	0.152783	0.831511
		0.176899	0.334634	0.10469	-2.23852	1.89286	-10.8694	0.176899	0.508788	0.10469	0.966299	1.89286	2.94321	0.176899	0.454251	0.10469	0.745033	1.89286	2.60491
		7.98863	7.71758	7.80558	12.2599	7.17911	1.42265	7.98863	8.09657	7.80558	6.30592	7.17911	5.09148	7.98863	7.79975	7.80558	5.76498	7.17911	6.65938
		13.7908	17.4525	15.7371	24.8408	21.319	18.842	13.7908	4.53769	15.7371	6.75868	21.319	13.6225	13.7908	10.8212	15.7371	11.5909	21.319	17.0229
		30.9749	29.6228	30.7617	22.8453	31.9186	24.0395	30.9749	24.2571	30.7617	41.2217	31.9186	20.548	30.9749	25.8003	30.7617	28.9506	31.9186	34.1454
		34.6647	12.9106	38.6338	14.5219	41.5176	6.51087	34.6647	30.1179	38.6338	21.2778	41.5176	34.6882	34.6647	31.5383	38.6338	19.8564	41.5176	23.5043
		40.2912	46.8638	59.9774	-43.4556	72.2769	49.1834	40.2912	43.1634	59.9774	33.9581	72.2769	63.5479	40.2912	37.5446	59.9774	42.1762	72.2769	60.1883
		111.178	98.4862	76.0604	41.0971	83.8692	59.7491	111.178	94.1589	76.0604	50.5853	83.8692	52.3013	111.178	98.4382	76.0604	53.3109	83.8692	64.2152
		124.16	124.852	106.012	88.526	108.927	131.081	124.16	114.258	106.012	42.3337	108.927	83.0215	124.16	122.876	106.012	38.698	108.927	82.6951
		153.63	153.107	131.792	133.36	129.625	87.484	153.63	144.815	131.792	100.563	129.625	90.0029	153.63	146.693	131.792	119.929	129.625	95.676
		195.772	203.976	148.986	197.429	136.155	105.523	195.772	188.016	148.986	72.7984	136.155	110.252	195.772	188.697	148.986	85.5558	136.155	129.383
		206.515	222.327	161.88	105.29	170.078	148.146	206.515	205.465	161.88	135.876	170.078	132.506	206.515	200.207	161.88	145.775	170.078	151.883
		241.875	234.646	197.387	149.321	196.642	184.132	241.875	214.991	197.387	93.4889	196.642	157.755	241.875	229.403	197.387	131.417	196.642	173.874
		266.135	266.055	257.657	257.741	245.511	94.4967	266.135	237.158	257.657	210.429	245.511	178.722	266.135	248.451	257.657	221.842	245.511	198.646
		355.951	345.094	291.465	180.536	277.719	227.285	355.951	321.557	291.465	173.076	277.719	240.896	355.951	346.994	291.465	181.09	277.719	246.378
		414.738	440.865	354.071	385.086	376.345	354.765	414.738	402.381	354.071	261.144	376.345	256.308	414.738	411.174	354.071	294.072	376.345	305.692
		468.745	500.692	401.625	426.251	413.225	392.105	468.745	453.373	401.625	299.913	413.225	314.248	468.745	456.708	401.625	333.282	413.225	367.12
		581.874	600.594	483.483	476.875	458.897	376.541	581.874	449.612	483.483	377.226	458.897	384.82	581.874	527.077	483.483	391.45	458.897	407.124
		620.625	642.146	663.444	727.758	686.467	590.577	620.625	586.094	663.444	508.828	686.467	624.058	620.625	614.957	663.444	585.216	686.467	631.181
		943.683	1014.56	815.407	862.078	891.619	861.686	943.683	878.585	815.407	665.953	891.619	809.629	943.683	916.508	815.407	741.312	891.619	832.028
		1360.05	1406.24	1216.27	1214.36	1162.32	1099.1	1360.05	1257.56	1216.27	934.042	1162.32	974.781	1360.05	1332.89	1216.27	1072.71	1162.32	1060.1
		1610.71	1698.15	1501.53	1619.13	1708.83	1565.59	1610.71	1415.08	1501.53	1384.41	1708.83	1284.69	1610.71	1534.76	1501.53	1522.24	1708.83	1433.24
		1908.04	1988.33	1853.33	2037.56	2097.69	2297.67	1908.04	1750.75	1853.33	1255.02	2097.69	1675.33	1908.04	1855.26	1853.33	1502.98	2097.69	1943.86
		1928.06	1890.64	2226.9	2366.75	2271.74	1882.95	1928.06	1550.78	2226.9	1913.07	2271.74	1891.08	1928.06	1819.58	2226.9	1970.56	2271.74	2053.41
		2474.72	2540.82	2413.18	2558.63	2402.2	2618.23	2474.72	2094.77	2413.18	1524.76	2402.2	2187.65	2474.72	2381.41	2413.18	1788.24	2402.2	2239.4
		2869.84	2998.1	2667.35	3011.53	2886.5	2991.74	2869.84	2577.04	2667.35	1883.68	2886.5	2549.71	2869.84	2814.13	2667.35	2180.25	2886.5	2506.43
		3957.79	4044.35	3271.17	3457.3	3259.7	3888.27	3957.79	3584.8	3271.17	2432.57	3259.7	1944.05	3957.79	3837.44	3271.17	2657.36	3259.7	2721.09
		6270.39	6210.26	5499.03	6568.74	6360.5	4601.39	6270.39	6197.71	5499.03	5343.31	6360.5	6108.35	6270.39	6237.21	5499.03	5541.08	6360.5	5866.5
		-0.299111	-0.00638019	-706.448	-4934.53	-2.00693	-1042.63	-0.299111	-0.803889	-706.448	-587.003	-2.00693	3.93949	-0.299111	-0.749813	-706.448	-659.247	-2.00693	3.83354
		-0.1019	0.143293	-0.0768837	-53.6039	-3.10661e-09	-5.90905e-14	-0.1019	-0.137197	-0.0768837	0.230189	-3.10661e-09	-1.76509e-14	-0.1019	-0.0921594	-0.0768837	0.646042	-3.10661e-09	-8.72971e-15
		-4.89185e-10	-4.49613e-13	-3.10514e-10	6.05811e-13	6.19158e-10	-1.42726e-12	-4.89185e-10	-4.54948e-13	-3.10514e-10	5.46925e-15	6.19158e-10	2.04345e-13	-4.89185e-10	-2.86794e-13	-3.10514e-10	1.44318e-13	6.19158e-10	1.65137e-13
		2.34624e-10	-1.20141e-13	1.56645e-09	3.03684e-13	1.33433e-09	8.01985e-13	2.34624e-10	3.42696e-13	1.56645e-09	-3.32319e-13	1.33433e-09	6.48306e-13	2.34624e-10	8.56544e-14	1.56645e-09	-3.14849e-13	1.33433e-09	-2.78824e-13
		1.5074e-09	-4.32839e-14	2.062e-09	2.09657e-13	0.0290195	-0.17383	1.5074e-09	-3.71623e-14	2.062e-09	-2.28091e-13	0.0290195	-0.077783	1.5074e-09	3.1225e-13	2.062e-09	4.5571e-13	0.0290195	-0.175785
		0.0163747	0.873271	0.0246194	1.38296	0.0966863	2.45426	0.0163747	-0.0530547	0.0246194	-0.012396	0.0966863	-0.110281	0.0163747	-0.00290929	0.0246194	0.0555834	0.0966863	-0.0574479
		0.176903	0.334637	0.0458849	-0.580562	0.191841	-2.17337	0.176903	0.50879	0.0458849	0.13302	0.191841	-0.346087	0.176903	0.454255	0.0458849	-0.259131	0.191841	0.0275455
		7.98863	7.71758	0.566333	80.4194	0.344526	-3.97427	7.98863	8.09658	0.566333	2.1119	0.344526	0.0846022	7.98863	7.79975	0.566333	1.10177	0.344526	0.257397
		13.7908	17.4525	4.61193	27.9863	0.95001	-16.531	13.7908	4.5377	4.61193	4.88108	0.95001	0.595567	13.7908	10.8212	4.61193	5.19712	0.95001	0.780004
		30.9749	29.6228	23.0751	-32.9691	1.25004	-130.174	30.9749	24.2571	23.0751	13.0345	1.25004	0.893995	30.9749	25.8003	23.0751	18.8219	1.25004	-1.17376
		34.6647	12.9106	33.1705	-334.975	2.7016	-66.7623	34.6647	30.1179	33.1705	36.1048	2.7016	1.11705	34.6647	31.5383	33.1705	34.1114	2.7016	-0.304449
		40.2912	46.8638	38.6974	24.672	5.09573	9.23407	40.2912	43.1634	38.6974	28.7199	5.09573	2.93244	40.2912	37.5447	38.6974	30.0826	5.09573	3.18687
		111.178	98.4862	67.0036	-79.4107	7.4735	-989.322	111.178	94.1589	67.0036	49.0037	7.4735	4.21039	111.178	98.4382	67.0036	37.0875	7.4735	5.25207
		124.16	124.852	92.3445	901.57	30.8293	31.446	124.16	114.258	92.3445	97.4651	30.8293	27.9712	124.16	122.876	92.3445	98.1852	30.8293	28.8707
		153.63	153.107	127.408	121.212	38.4589	54.5894	153.63	144.815	127.408	112.838	38.4589	33.5845	153.63	146.693	127.408	115.781	38.4589	33.2061
		195.772	203.976	137.694	108.725	129.121	136.493	195.772	188.016	137.694	118.648	129.121	117.683	195.772	188.697	137.694	118.871	129.121	125.856
		206.515	222.327	173.722	140.868	138.033	124.34	206.515	205.465	173.722	133.802	138.033	118.768	206.515	200.207	173.722	129.282	138.033	125.259
		241.875	234.646	204.921	195.661	193.197	223.378	241.875	214.991	204.921	167.958	193.197	175.787	241.875	229.403	204.921	169.078	193.197	182.11
		266.135	266.055	206.918	238.027	229.647	249.419	266.135	237.158	206.918	155.249	229.647	205.072	266.135	248.451	206.918	158.575	229.647	216.131
		355.951	345.094	265.67	305.735	235.221	286.298	355.951	321.557	265.67	194.37	235.221	191.613	355.951	346.994	265.67	195.127	235.221	210.595
		414.738	440.865	285.317	301.317	332.133	200.619	414.738	402.381	285.317	242.893	332.133	285.483	414.738	411.174	285.317	246.475	332.133	307.727
		468.745	500.692	351.353	431.381	351.493	357.643	468.745	453.373	351.353	281.593	351.493	309.564	468.745	456.708	351.353	276.397	351.493	323.576
		581.874	600.594	424.015	509.358	373.744	26.1429	581.874	449.612	424.015	375.789	373.744	277.812	581.874	527.077	424.015	368.55	373.744	329.714
		620.625	642.146	502.369	-218.522	463.831	472.668	620.625	586.094	502.369	230.73	463.831	401.821	620.625	614.957	502.369	223.387	463.831	410.908
		943.683	1014.56	558.307	5972.21	547.034	488.415	943.683	878.585	558.307	503.689	547.034	483.527	943.683	916.508	558.307	527.466	547.034	511.551
		1360.05	1406.24	822.841	-1852.73	1077.36	1044.73	1360.05	1257.56	822.841	614.861	1077.36	912.577	1360.05	1332.89	822.841	660.092	1077.36	995.282
		1610.71	1698.15	1117.93	1134.89	1492.42	1517.42	1610.71	1415.08	1117.93	840.807	1492.42	1313.09	1610.71	1534.76	1117.93	848.037	1492.42	1425.7
		1908.04	1988.33	1488.18	1658.32	1685.66	15747	1908.04	1750.75	1488.18	1176.07	1685.66	1568.99	1908.04	1855.26	1488.18	1239.66	1685.66	1613.75
		1928.06	1890.64	1852.17	1904.73	1860.12	1963.41	1928.06	1550.78	1852.17	1575	1860.12	1654.62	1928.06	1819.58	1852.17	1572.09	1860.12	1778.55
		2474.72	2540.82	1975.34	2228.78	1930.63	2061.73	2474.72	2094.77	1975.34	1441.76	1930.63	1622.16	2474.72	2381.41	1975.34	1585.26	1930.63	1816.86
		2869.84	2998.1	2189.66	1721.5	2864.43	2392.02	2869.84	2577.04	2189.66	1502.74	2864.43	2175.99	2869.84	2814.13	2189.66	1664.12	2864.43	2561.58
		3957.79	4044.35	4965.78	10928.4	6234.93	6078.63	3957.79	3584.8	4965.78	4051.8	6234.93	5891.34	3957.79	3837.44	4965.78	3744.11	6234.93	6150.43
		6270.39	6210.26	6232.42	6447.63	6369.52	7588.79	6270.39	6197.71	6232.42	5811.68	6369.52	5119.48	6270.39	6237.21	6232.42	6014.78	6369.52	5763.13
		-0.397087	0.312606	-341.241	-3951.08	-0.140018	0.15327	-0.397087	-0.390778	-341.241	-398.097	-0.140018	-0.460291	-0.397087	-0.355967	-341.241	-350.539	-0.140018	-0.528018
		-0.0626609	0.154646	-0.0745703	-17.5732	-0.0318073	1.88004	-0.0626609	-0.136432	-0.0745703	-0.341744	-0.0318073	-0.811593	-0.0626609	0.0865252	-0.0745703	-0.632533	-0.0318073	-0.315788
		-0.0436843	-0.0999884	-0.00439762	-2.71157	-5.09589e-10	8.74374e-13	-0.0436843	-0.130236	-0.00439762	0.0393024	-5.09589e-10	2.9309e-13	-0.0436843	0.0459733	-0.00439762	-0.00384967	-5.09589e-10	7.95364e-14
		-9.14534e-10	-2.57565e-13	-1.35763e-09	-1.42109e-13	-1.7006e-10	3.36046e-12	-9.14534e-10	4.60987e-13	-1.35763e-09	-6.36687e-13	-1.7006e-10	-7.99276e-14	-9.14534e-10	2.84217e-14	-1.35763e-09	-6.01982e-14	-1.7006e-10	2.61524e-13
		2.9684e-10	-1.2365e-13	7.55585e-10	-8.33478e-14	4.76215e-10	1.53016e-12	2.9684e-10	5.58879e-13	7.55585e-10	2.5341e-14	4.76215e-10	-2.41376e-14	2.9684e-10	-6.88044e-13	7.55585e-10	1.9481e-13	4.76215e-10	2.92655e-13
		8.27659e-10	2.00721e-13	2.18562e-09	1.0516e-12	0.0603792	0.247179	8.27659e-10	-6.30833e-14	2.18562e-09	1.53518e-13	0.0603792	-0.25865	8.27659e-10	1.98952e-13	2.18562e-09	3.35473e-15	0.0603792	-0.0919672
		1.8779	2.79299	0.0350902	0.0622456	0.242729	3.596	1.8779	2.32575	0.0350902	0.176447	0.242729	0.210265	1.8779	1.95829	0.0350902	-0.269546	0.242729	0.0966743
		6.8205	4.94579	1.19835	2.44167	0.454048	-49.1147	6.8205	4.70621	1.19835	0.806694	0.454048	0.333919	6.8205	5.54984	1.19835	-0.892071	0.454048	-1.35088
		14.4004	16.3822	10.3037	15.4728	1.36422	-243.188	14.4004	14.7536	10.3037	9.30201	1.36422	-1.43893	14.4004	14.1302	10.3037	12.8123	1.36422	2.41103
		41.9601	47.3729	21.2574	297.253	1.70344	-8.20108	41.9601	42.0033	21.2574	-6.35531	1.70344	0.0617321	41.9601	39.0129	21.2574	0.91054	1.70344	0.589954
		54.1801	54.0461	29.16	41.5555	2.40129	-411.097	54.1801	50.5365	29.16	12.7706	2.40129	3.41726	54.1801	55.2639	29.16	17.5798	2.40129	-0.742046
		69.6201	64.6496	59.9085	63.1008	10.7543	-565.338	69.6201	62.574	59.9085	36.7131	10.7543	1.85985	69.6201	65.1699	59.9085	47.2635	10.7543	1.71076
		94.0572	99.0044	69.1158	124.19	18.4899	29.2708	94.0572	88.0595	69.1158	45.312	18.4899	18.5653	94.0572	92.5453	69.1158	55.1417	18.4899	15.0255
		122.049	119.198	106.317	-212.411	22.4305	12.117	122.049	116.717	106.317	29.5912	22.4305	23.761	122.049	118.38	106.317	89.8742	22.4305	17.4194
		159.132	167.025	122.91	33.3962	63.2607	53.0476	159.132	142.892	122.91	68.4899	63.2607	56.0595	159.132	153.498	122.91	68.2885	63.2607	58.0923
		208.907	213.83	162.842	-92.075	81.2018	74.6569	208.907	196.093	162.842	92.4233	81.2018	71.5139	208.907	206.919	162.842	132.04	81.2018	65.9063
		233.179	254.772	196.73	191.85	119.103	99.4484	233.179	212.495	196.73	121.118	119.103	108.243	233.179	224.173	196.73	160.276	119.103	105.045
		255.624	246.502	200.834	165.702	207.703	194.732	255.624	213.289	200.834	138.651	207.703	176.877	255.624	230.334	200.834	135.731	207.703	188.465
		269.487	279.438	260.796	246.223	241.402	164.692	269.487	236.65	260.796	173.046	241.402	198.259	269.487	250.743	260.796	211.084	241.402	205.301
		395.877	396.576	297.187	-940.019	250.196	275.676	395.877	340.122	297.187	261.493	250.196	217.655	395.877	367.101	297.187	188.922	250.196	229.968
		398.526	415.569	356.282	373.67	319.765	261.216	398.526	364.265	356.282	126.186	319.765	257.725	398.526	377.128	356.282	275.506	319.765	277.827
		476.994	487.576	391.396	419.813	353.034	446.442	476.994	436.096	391.396	240.624	353.034	320.52	476.994	456.045	391.396	299.58	353.034	311.026
		573.458	586.516	402.633	351.685	391.849	401.637	573.458	543.832	402.633	197.909	391.849	312.28	573.458	560.52	402.633	247.233	391.849	347.578
		613.032	584.542	459.24	526.706	480.319	379.182	613.032	535.636	459.24	297.124	480.319	412.398	613.032	559.154	459.24	356.594	480.319	432.346
		923.008	961.281	560.48	736.495	573.186	557.174	923.008	847.571	560.48	423.356	573.186	504.399	923.008	890.508	560.48	476.28	573.186	516.951
		1419	1426.75	659.038	-7877.92	1116.09	1144.81	1419	1218	659.038	535.785	1116.09	947.869	1419	1319.63	659.038	551.321	1116.09	1037.09
		1593.82	1587.07	1186.25	985.769	1597.62	1674.83	1593.82	1399.99	1186.25	824.499	1597.62	1327.95	1593.82	1511.28	1186.25	987.953	1597.62	1448.76
		1829.12	1814.95	1630.59	1705.44	1697.83	37814.4	1829.12	1464.39	1630.59	1153.99	1697.83	1582.2	1829.12	1687.85	1630.59	1376.22	1697.83	1651.21
		1882.68	1885.89	1886.71	1956.5	1916.73	2011.3	1882.68	1553.46	1886.71	1222.17	1916.73	1576.66	1882.68	1750.1	1886.71	1497.83	1916.73	1727.5
		1951.74	2006.1	2000.13	3335.02	2015.03	2101.97	1951.74	1611.34	2000.13	1271.96	2015.03	1539.54	1951.74	1787.92	2000.13	1434.62	2015.03	1710.7
		2044.43	2007.71	2279.49	2691.66	2364.78	2596.84	2044.43	1626.64	2279.49	1544.16	2364.78	1948.65	2044.43	1866.78	2279.49	1906.47	2364.78	2057.63
		4114.29	4185.02	4164.1	5940.07	5741.51	4805.29	4114.29	3731.7	4164.1	2749.74	5741.51	4714.55	4114.29	3880.4	4164.1	3147.26	5741.51	5010.7
		6410	6330.83	6438	6477.27	6402.8	6323.34	6410	6204.22	6438	5967.06	6402.8	5933.82	6410	6352.92	6438	6267.23	6402.8	6207.12
		-0.397087	0.312606	-108.618	506.465	-0.329791	-33.8345	-0.397087	-0.390778	-108.618	-15.0638	-0.329791	-0.0651811	-0.397087	-0.355967	-108.618	-17.8315	-0.329791	0.822275
		-0.0626609	0.154646	-0.17227	5.64215	-0.172008	-10.4202	-0.0626609	-0.136432	-0.17227	0.00953693	-0.172008	-1.75623	-0.0626609	0.0865252	-0.17227	-1.36882	-0.172008	-1.14868
		-0.0436843	-0.0999884	-0.0908209	2.8314	-0.0320172	4.05646	-0.0436843	-0.130236	-0.0908209	0.268702	-0.0320172	-1.45409	-0.0436843	0.0459733	-0.0908209	-1.55258	-0.0320172	-1.98707
		-9.14534e-10	-2.57565e-13	-0.0341952	-0.417552	9.19921e-11	1.7053e-13	-9.14534e-10	4.60987e-13	-0.0341952	-0.779193	9.19921e-11	-1.98952e-13	-9.14534e-10	2.84217e-14	-0.0341952	-0.860507	9.19921e-11	-8.84736e-16
		2.9684e-10	-1.2365e-13	-7.23406e-10	-2.75735e-13	1.17986e-09	2.27374e-13	2.9684e-10	5.58879e-13	-7.23406e-10	1.96255e-13	1.17986e-09	-5.68434e-14	2.9684e-10	-6.88044e-13	-7.23406e-10	2.46101e-13	1.17986e-09	2.28258e-13
		8.27659e-10	2.00721e-13	-1.45073e-10	-9.37472e-14	1.33309e-09	-4.94924e-14	8.27659e-10	-6.30833e-14	-1.45073e-10	-2.57252e-14	1.33309e-09	4.08433e-14	8.27659e-10	1.98952e-13	-1.45073e-10	-1.60836e-13	1.33309e-09	-9.61685e-14
		1.8779	2.79299	1.34544e-10	-1.27417e-13	20.1832	16.6049	1.8779	2.32575	1.34544e-10	6.2866e-14	20.1832	14.5228	1.8779	1.95829	1.34544e-10	2.16984e-13	20.1832	17.4181
		6.8205	4.94579	17.4489	29.6908	67.5606	64.1486	6.8205	4.70621	17.4489	13.8727	67.5606	47.8653	6.8205	5.54984	17.4489	13.8339	67.5606	55.6166
		14.4004	16.3822	65.7759	63.3687	95.3481	94.6001	14.4004	14.7536	65.7759	43.4873	95.3481	58.5707	14.4004	14.1302	65.7759	49.4948	95.3481	67.4773
		41.9601	47.3729	84.2072	88.341	101.6	126.836	41.9601	42.0033	84.2072	57.9778	101.6	68.6468	41.9601	39.0129	84.2072	66.9883	101.6	69.403
		54.1801	54.0461	95.8225	-14.987	108.068	106.9	54.1801	50.5365	95.8225	66.5868	108.068	85.9366	54.1801	55.2639	95.8225	50.9877	108.068	84.719
		69.6201	64.6496	113.083	112.194	115.845	119.271	69.6201	62.574	113.083	84.2558	115.845	76.2504	69.6201	65.1699	113.083	82.4554	115.845	78.483
		94.0572	99.0044	117.481	107.591	175.72	177.137	94.0572	88.0595	117.481	71.1862	175.72	143.496	94.0572	92.5453	117.481	90.0661	175.72	133.08
		122.049	119.198	168.209	161.266	214.175	224.991	122.049	116.717	168.209	134.728	214.175	113.99	122.049	118.38	168.209	112.186	214.175	172.059
		159.132	167.025	181.413	208.807	216.058	267.954	159.132	142.892	181.413	117.176	216.058	155.748	159.132	153.498	181.413	129.649	216.058	161.794
		208.907	213.83	200.743	191.026	254.647	211.443	208.907	196.093	200.743	155.026	254.647	182.623	208.907	206.919	200.743	147.594	254.647	116.653
		233.179	254.772	266.901	467.979	356.041	376.572	233.179	212.495	266.901	218.623	356.041	220.29	233.179	224.173	266.901	193.212	356.041	246.787
		255.624	246.502	308.855	315.707	362.225	545.311	255.624	213.289	308.855	201.102	362.225	260.87	255.624	230.334	308.855	207.21	362.225	262.667
		269.487	279.438	388.361	296.241	404.426	359.205	269.487	236.65	388.361	280.669	404.426	273.393	269.487	250.743	388.361	247.158	404.426	290.671
		395.877	396.576	395.014	352.575	440.679	429.481	395.877	340.122	395.014	265.623	440.679	331.191	395.877	367.101	395.014	286.134	440.679	318.286
		398.526	415.569	449.185	431.957	507.908	477.196	398.526	364.265	449.185	308.392	507.908	359.029	398.526	377.128	449.185	347.652	507.908	382.649
		476.994	487.576	504.827	398.084	582.18	656.271	476.994	436.096	504.827	353.57	582.18	386.564	476.994	456.045	504.827	324.958	582.18	457.433
		573.458	586.516	607.889	656.446	720.801	1006.31	573.458	543.832	607.889	468.457	720.801	418.057	573.458	560.52	607.889	452.768	720.801	586.306
		613.032	584.542	814.785	838.496	820.051	1152.12	613.032	535.636	814.785	539.712	820.051	506.847	613.032	559.154	814.785	557.475	820.051	423.601
		923.008	961.281	890.626	-815.279	969.224	827.179	923.008	847.571	890.626	672.284	969.224	630.9	923.008	890.508	890.626	710.482	969.224	520.837
		1419	1426.75	1007.9	1012.87	1091.55	-406.198	1419	1218	1007.9	601.322	1091.55	656.348	1419	1319.63	1007.9	589.036	1091.55	824.033
		1593.82	1587.07	1566.93	1588.19	1530.44	1956.61	1593.82	1399.99	1566.93	1057.78	1530.44	1038.19	1593.82	1511.28	1566.93	1133.68	1530.44	1200.44
		1829.12	1814.95	1764.42	1800.2	1762.24	1791.67	1829.12	1464.39	1764.42	1183.25	1762.24	1185.85	1829.12	1687.85	1764.42	1259.15	1762.24	1324.64
		1882.68	1885.89	1944.76	2031.39	1889.13	2038.64	1882.68	1553.46	1944.76	1313.34	1889.13	1264.97	1882.68	1750.1	1944.76	1434	1889.13	1478.87
		1951.74	2006.1	2019.7	2073.28	2017.25	2108.66	1951.74	1611.34	2019.7	1349.53	2017.25	1391.17	1951.74	1787.92	2019.7	1499.21	2017.25	1581.36
		2044.43	2007.71	2240.78	2355.94	2222.26	2383.7	2044.43	1626.64	2240.78	1481.25	2222.26	1489.33	2044.43	1866.78	2240.78	1605.3	2222.26	1736.2
		4114.29	4185.02	2396.84	2638.95	2260.65	2501.99	4114.29	3731.7	2396.84	1810.92	2260.65	1636.68	4114.29	3880.4	2396.84	1931.9	2260.65	1756.71
		6410	6330.83	3224.04	3893.07	2593.54	2953.03	6410	6204.22	3224.04	2146.28	2593.54	1430.99	6410	6352.92	3224.04	2474.93	2593.54	2097.86
		-0.397087	0.312606	-817.915	-1808.79	-0.115639	-0.344859	-0.397087	-0.390778	-817.915	-688.724	-0.115639	-0.25438	-0.397087	-0.355967	-817.915	-598.298	-0.115639	-0.327943
		-0.0626609	0.154646	-0.0274837	8.1431	-6.45087e-10	-4.74039e-13	-0.0626609	-0.136432	-0.0274837	1.07997	-6.45087e-10	3.25762e-13	-0.0626609	0.0865252	-0.0274837	0.334005	-6.45087e-10	-5.26721e-13
		-0.0436843	-0.0999884	-8.30727e-10	9.169e-14	-5.1952e-10	-3.38741e-14	-0.0436843	-0.130236	-8.30727e-10	2.43437e-13	-5.1952e-10	3.20901e-13	-0.0436843	0.0459733	-8.30727e-10	1.572e-13	-5.1952e-10	3.60539e-13
		-9.14534e-10	-2.57565e-13	1.1726e-09	3.86577e-13	1.0852e-09	4.77138e-14	-9.14534e-10	4.60987e-13	1.1726e-09	2.85506e-13	1.0852e-09	-1.83653e-13	-9.14534e-10	2.84217e-14	1.1726e-09	-4.12955e-14	1.0852e-09	7.19741e-14
		2.9684e-10	-1.2365e-13	1.55279e-09	-3.86577e-13	0.0050001	0.524828	2.9684e-10	5.58879e-13	1.55279e-09	-3.4235e-13	0.0050001	-0.234792	2.9684e-10	-6.88044e-13	1.55279e-09	3.25513e-13	0.0050001	-0.0768767
		8.27659e-10	2.00721e-13	0.0588246	-4.71371	0.122878	1.23879	8.27659e-10	-6.30833e-14	0.0588246	0.525285	0.122878	-0.508286	8.27659e-10	1.98952e-13	0.0588246	0.136568	0.122878	-0.0161547
		1.8779	2.79299	0.0759662	2.89022	0.593979	-3.15298	1.8779	2.32575	0.0759662	0.312376	0.593979	1.01697	1.8779	1.95829	0.0759662	-0.172058	0.593979	0.506731
		6.8205	4.94579	3.15376	1.97999	21.0999	1.84054	6.8205	4.70621	3.15376	2.7098	21.0999	17.5375	6.8205	5.54984	3.15376	1.52198	21.0999	15.0876
		14.4004	16.3822	13.7269	18.397	25.8537	16.0096	14.4004	14.7536	13.7269	10.293	25.8537	19.1512	14.4004	14.1302	13.7269	11.2743	25.8537	30.1777
		41.9601	47.3729	29.1911	-43.5431	42.2165	43.2883	41.9601	42.0033	29.1911	20.4755	42.2165	34.659	41.9601	39.0129	29.1911	20.9706	42.2165	43.5827
		54.1801	54.0461	39.4992	30.9507	51.0808	49.9939	54.1801	50.5365	39.4992	31.3802	51.0808	41.0666	54.1801	55.2639	39.4992	33.1866	51.0808	41.1547
		69.6201	64.6496	68.0258	69.8456	71.3767	71.0168	69.6201	62.574	68.0258	53.3941	71.3767	57.0509	69.6201	65.1699	68.0258	53.8469	71.3767	69.5766
		94.0572	99.0044	91.8695	58.6152	104.715	4.69279	94.0572	88.0595	91.8695	65.7536	104.715	73.3916	94.0572	92.5453	91.8695	64.1471	104.715	78.3287
		122.049	119.198	112.052	100.912	116.189	114.761	122.049	116.717	112.052	98.1464	116.189	98.2692	122.049	118.38	112.052	96.2708	116.189	112.839
		159.132	167.025	153.077	128.77	139.689	152.494	159.132	142.892	153.077	110.822	139.689	121.191	159.132	153.498	153.077	113.174	139.689	130.661
		208.907	213.83	190.105	217.22	161.25	184.311	208.907	196.093	190.105	156	161.25	142.026	208.907	206.919	190.105	159.274	161.25	158.769
		233.179	254.772	211.274	180.8	258.883	277.192	233.179	212.495	211.274	161.628	258.883	217.854	233.179	224.173	211.274	180.042	258.883	245.023
		255.624	246.502	246.903	251.083	274.702	256.256	255.624	213.289	246.903	190.039	274.702	215.859	255.624	230.334	246.903	208.082	274.702	244.139
		269.487	279.438	283.159	303.057	286.975	259.231	269.487	236.65	283.159	233.968	286.975	242.289	269.487	250.743	283.159	245.36	286.975	277.57
		395.877	396.576	390.099	412.068	373.149	372.628	395.877	340.122	390.099	291.807	373.149	326.244	395.877	367.101	390.099	319.602	373.149	359.52
		398.526	415.569	409.978	-446.517	384.112	366.81	398.526	364.265	409.978	312.729	384.112	318.538	398.526	377.128	409.978	374.053	384.112	366.174
		476.994	487.576	410.682	507.28	470.75	488.711	476.994	436.096	410.682	370.406	470.75	394.863	476.994	456.045	410.682	389.687	470.75	421.917
		573.458	586.516	496.716	440.693	481.44	483.934	573.458	543.832	496.716	450.502	481.44	412.115	573.458	560.52	496.716	477.716	481.44	452.807
		613.032	584.542	503.993	366.685	553.702	593.446	613.032	535.636	503.993	424.031	553.702	493.162	613.032	559.154	503.993	440.348	553.702	532.455
		923.008	961.281	646.605	629.043	1051.73	1068.41	923.008	847.571	646.605	602.835	1051.73	920.408	923.008	890.508	646.605	584.35	1051.73	1020.6
		1419	1426.75	978.295	1040.54	1449.21	1447.4	1419	1218	978.295	827.445	1449.21	1194.67	1419	1319.63	978.295	858.939	1449.21	1377.11
		1593.82	1587.07	1416.76	1505.73	1731.74	1793.06	1593.82	1399.99	1416.76	1080.64	1731.74	1393.61	1593.82	1511.28	1416.76	1113.84	1731.74	1646.43
		1829.12	1814.95	1616.45	1685.42	1876.64	1864.19	1829.12	1464.39	1616.45	1276.35	1876.64	1457.43	1829.12	1687.85	1616.45	1347.64	1876.64	1768.04
		1882.68	1885.89	1878.1	1929.26	1905.51	1922.12	1882.68	1553.46	1878.1	1442.64	1905.51	1512.57	1882.68	1750.1	1878.1	1525.1	1905.51	1773.54
		1951.74	2006.1	1965.64	2062.57	2126.4	2230.05	1951.74	1611.34	1965.64	1587.15	2126.4	1719.99	1951.74	1787.92	1965.64	1664.72	2126.4	1983.02
		2044.43	2007.71	2498.71	2450.45	2671.17	2579.44	2044.43	1626.64	2498.71	1877.41	2671.17	2195.07	2044.43	1866.78	2498.71	2026.01	2671.17	2458.66
		4114.29	4185.02	2865.11	3017.52	3452.61	3397.04	4114.29	3731.7	2865.11	2583.76	3452.61	2766.25	4114.29	3880.4	2865.11	2581.02	3452.61	3243.65
		6410	6330.83	6400.34	6282.93	6339.79	6347.56	6410	6204.22	6400.34	6003.87	6339.79	5791.05	6410	6352.92	6400.34	6084.2	6339.79	6203.7
		-0.397087	0.312606	-160.215	-1147.8	-0.261468	-6.72547	-0.397087	-0.390778	-160.215	-177.872	-0.261468	-0.29951	-0.397087	-0.355967	-160.215	-193.19	-0.261468	0.0522023
		-0.0626609	0.154646	-0.0738251	2.57046	-0.0801199	0.316824	-0.0626609	-0.136432	-0.0738251	0.464226	-0.0801199	-0.0948634	-0.0626609	0.0865252	-0.0738251	-0.128337	-0.0801199	-0.216829
		-0.0436843	-0.0999884	-0.0307658	0.370838	-0.0567276	2.26556	-0.0436843	-0.130236	-0.0307658	0.135998	-0.0567276	-0.165465	-0.0436843	0.0459733	-0.0307658	0.0617215	-0.0567276	-0.555201
		-9.14534e-10	-2.57565e-13	-0.00221015	1.26888	6.31923e-11	3.52988e-13	-9.14534e-10	4.60987e-13	-0.00221015	0.219159	6.31923e-11	-2.76597e-13	-9.14534e-10	2.84217e-14	-0.00221015	-0.605298	6.31923e-11	0
		2.9684e-10	-1.2365e-13	-1.52027e-09	3.84944e-13	1.05381e-09	-1.0666e-12	2.9684e-10	5.58879e-13	-1.52027e-09	2.47752e-13	1.05381e-09	-1.65739e-13	2.9684e-10	-6.88044e-13	-1.52027e-09	2.47502e-13	1.05381e-09	-2.64766e-13
		8.27659e-10	2.00721e-13	-2.15002e-10	1.09044e-13	1.85348e-09	-5.23518e-13	8.27659e-10	-6.30833e-14	-2.15002e-10	6.7546e-15	1.85348e-09	-7.62062e-15	8.27659e-10	1.98952e-13	-2.15002e-10	-1.95569e-14	1.85348e-09	5.68431e-14
		1.8779	2.79299	4.63397e-10	-1.00727e-13	2.44044	0.971322	1.8779	2.32575	4.63397e-10	-2.03781e-14	2.44044	2.7995	1.8779	1.95829	4.63397e-10	-1.33815e-13	2.44044	1.38048
		6.8205	4.94579	2.47462	19.2463	6.49033	6.40156	6.8205	4.70621	2.47462	1.69907	6.49033	4.91935	6.8205	5.54984	2.47462	1.00335	6.49033	5.09027
		14.4004	16.3822	6.52353	5.33345	13.4754	12.0586	14.4004	14.7536	6.52353	4.0372	13.4754	13.2163	14.4004	14.1302	6.52353	5.2458	13.4754	11.163
		41.9601	47.3729	19.133	49.594	38.4623	79.9725	41.9601	42.0033	19.133	5.63961	38.4623	36.1888	41.9601	39.0129	19.133	10.0838	38.4623	29.9831
		54.1801	54.0461	26.7963	-54.4688	46.2037	-604.133	54.1801	50.5365	26.7963	19.7612	46.2037	37.3739	54.1801	55.2639	26.7963	19.5265	46.2037	29.2774
		69.6201	64.6496	60.275	55.2537	63.8015	55.7584	69.6201	62.574	60.275	47.9411	63.8015	56.1227	69.6201	65.1699	60.275	44.8126	63.8015	55.6727
		94.0572	99.0044	70.2779	98.4065	90.7764	82.2075	94.0572	88.0595	70.2779	52.492	90.7764	83.9344	94.0572	92.5453	70.2779	59.9862	90.7764	83.5041
		122.049	119.198	90.6797	94.6423	115.692	120.11	122.049	116.717	90.6797	71.4241	115.692	113.539	122.049	118.38	90.6797	74.8945	115.692	108.376
		159.132	167.025	127.651	125.968	156.833	171.732	159.132	142.892	127.651	109.401	156.833	139.073	159.132	153.498	127.651	108.221	156.833	142.56
		208.907	213.83	162.211	177.449	186.965	-575.168	208.907	196.093	162.211	125.559	186.965	166.279	208.907	206.919	162.211	131.504	186.965	162.06
		233.179	254.772	173.08	177.008	230.929	216.498	233.179	212.495	173.08	139.977	230.929	201.36	233.179	224.173	173.08	153.177	230.929	207.791
		255.624	246.502	224.424	234.448	243.123	225.751	255.624	213.289	224.424	180.78	243.123	186.938	255.624	230.334	224.424	194.409	243.123	198.018
		269.487	279.438	233.732	303.251	265.522	274.148	269.487	236.65	233.732	193.25	265.522	227.856	269.487	250.743	233.732	217.949	265.522	241.818
		395.877	396.576	275.445	257.288	352.705	333.402	395.877	340.122	275.445	202.04	352.705	287.055	395.877	367.101	275.445	196.686	352.705	284.969
		398.526	415.569	332.382	406.714	402.105	426.588	398.526	364.265	332.382	271.179	402.105	359.295	398.526	377.128	332.382	257.637	402.105	358.869
		476.994	487.576	444.768	436.87	475.43	464.721	476.994	436.096	444.768	371.716	475.43	415.284	476.994	456.045	444.768	378.363	475.43	425.763
		573.458	586.516	504.912	592.069	582.697	601.915	573.458	543.832	504.912	433.64	582.697	530.515	573.458	560.52	504.912	416.347	582.697	544.092
		613.032	584.542	607.78	548.049	612.305	586.571	613.032	535.636	607.78	503.866	612.305	520.279	613.032	559.154	607.78	498.427	612.305	516.706
		923.008	961.281	705.586	1072.82	935.13	1083.16	923.008	847.571	705.586	592.824	935.13	844.764	923.008	890.508	705.586	576.118	935.13	855.403
		1419	1426.75	1206.36	1286.87	1411.07	1460.02	1419	1218	1206.36	976.64	1411.07	1158.66	1419	1319.63	1206.36	944.816	1411.07	1196.86
		1593.82	1587.07	1504.35	1588.55	1572.8	1729.1	1593.82	1399.99	1504.35	1168.42	1572.8	1362.65	1593.82	1511.28	1504.35	1168.47	1572.8	1370.52
		1829.12	1814.95	1821.09	1822.03	1842.61	1827.63	1829.12	1464.39	1821.09	1355.98	1842.61	1386.86	1829.12	1687.85	1821.09	1416.76	1842.61	1547.45
		1882.68	1885.89	1873.36	1906	1905.78	1901.94	1882.68	1553.46	1873.36	1466.45	1905.78	1506.17	1882.68	1750.1	1873.36	1611.67	1905.78	1640.16
		1951.74	2006.1	2002.47	2077.57	1981.64	2100.63	1951.74	1611.34	2002.47	1524.71	1981.64	1548.29	1951.74	1787.92	2002.47	1485.67	1981.64	1661.34
		2044.43	2007.71	2061.98	2216.88	2087.06	2065.44	2044.43	1626.64	2061.98	1537.58	2087.06	1539.85	2044.43	1866.78	2061.98	1556.05	2087.06	1763.47
		4114.29	4185.02	4109.96	4003.42	4106.01	4102.95	4114.29	3731.7	4109.96	3661.04	4106.01	3725.7	4114.29	3880.4	4109.96	3736.59	4106.01	3776.1
		6410	6330.83	4707.5	3633.47	5831.48	8195.42	6410	6204.22	4707.5	4427.5	5831.48	5404.37	6410	6352.92	4707.5	4415.51	5831.48	5332.85
		-0.333289	-0.760801	-276.804	-68.2582	-5.40757	-5.58479	-0.333289	-0.372765	-276.804	-224.392	-5.40757	-5.44784	-0.333289	-0.254356	-276.804	-278.762	-5.40757	-6.4269
		-1.73068e-10	-2.17364e-13	-0.228309	-8.93645	-3.67745	-23.0958	-1.73068e-10	-1.28147e-13	-0.228309	0.83008	-3.67745	-2.51875	-1.73068e-10	1.42381e-13	-0.228309	0.470918	-3.67745	-4.48764
		2.89798e-10	1.32772e-13	-0.0968579	1.76176	-9.45313e-10	-4.64535e-13	2.89798e-10	2.21935e-13	-0.0968579	0.427235	-9.45313e-10	-3.36921e-14	2.89798e-10	7.98241e-13	-0.0968579	-0.655687	-9.45313e-10	3.19031e-13
		1.59059e-09	7.52554e-14	-0.0723628	-0.418119	-7.80749e-10	-1.60742e-13	1.59059e-09	3.27099e-13	-0.0723628	1.32347	-7.80749e-10	-1.64879e-13	1.59059e-09	-4.29055e-14	-0.0723628	0.141555	-7.80749e-10	-1.35299e-13
		0.0369581	0.376453	-1.64392e-09	-1.79755e-13	-1.4716e-10	1.2035e-13	0.0369581	0.0636954	-1.64392e-09	1.72882e-13	-1.4716e-10	7.96138e-14	0.0369581	0.207509	-1.64392e-09	6.43912e-14	-1.4716e-10	3.58227e-14
		0.0943816	0.245216	-8.75538e-10	1.79755e-13	0.0368587	3.2975	0.0943816	-0.0079947	-8.75538e-10	-1.72882e-13	0.0368587	0.392064	0.0943816	0.236211	-8.75538e-10	-5.01804e-14	0.0368587	0.408452
		1.18312	-0.266968	5.77666e-10	8.22044e-14	0.0916585	0.0904788	1.18312	0.496276	5.77666e-10	-1.06334e-13	0.0916585	-0.126138	1.18312	1.28448	5.77666e-10	-3.08258e-13	0.0916585	-0.288318
		20.398	18.4231	8.17974	-6.57042	0.269258	2.23674	20.398	20.1141	8.17974	4.78787	0.269258	1.27465	20.398	19.9249	8.17974	5.33893	0.269258	1.32504
		40.4602	36.3301	21.1777	25.4479	24.8552	18.3106	40.4602	40.0498	21.1777	16.7046	24.8552	20.0365	40.4602	40.3079	21.1777	15.2931	24.8552	22.1059
		65.7766	64.894	31.641	45.2245	39.0196	59.0905	65.7766	63.02	31.641	21.7138	39.0196	34.5414	65.7766	62.9222	31.641	21.4348	39.0196	36.431
		91.8518	86.7056	65.5454	55.4472	47.0653	28.7389	91.8518	85.2493	65.5454	44.5469	47.0653	59.8664	91.8518	88.0938	65.5454	40.3987	47.0653	57.1204
		123.692	118.395	97.4761	110.583	80.0378	46.7796	123.692	114.71	97.4761	62.7803	80.0378	82.1183	123.692	121.138	97.4761	68.7695	80.0378	74.487
		136.633	137.947	123.852	117.732	108.069	113.782	136.633	126.998	123.852	82.106	108.069	88.9837	136.633	129.558	123.852	86.4168	108.069	92.9846
		182.791	174.581	138.899	234.516	132.754	20.5472	182.791	166.484	138.899	99.531	132.754	110.933	182.791	170.6	138.899	105.227	132.754	110.946
		203.27	203.873	177.871	158.392	177.475	149.245	203.27	189.187	177.871	107.003	177.475	139.584	203.27	189.778	177.871	115.124	177.475	144.627
		230.85	222.081	200.011	191.477	206.049	203.095	230.85	209.412	200.011	143.487	206.049	169.25	230.85	218.387	200.011	137.12	206.049	177.773
		260.94	262.455	225.984	470.041	220.951	228.896	260.94	235.868	225.984	150.796	220.951	183.69	260.94	246.524	225.984	164.448	220.951	190.454
		322.567	323.876	266.092	271.336	269.74	261.622	322.567	295.208	266.092	170.662	269.74	225.922	322.567	299.329	266.092	176.829	269.74	226.774
		341.621	334.904	309.893	397.259	280.182	315.385	341.621	305.721	309.893	206.98	280.182	214.359	341.621	314.637	309.893	215.185	280.182	235.025
		378.626	391.614	322.338	357.906	314.948	243.566	378.626	347.496	322.338	243.345	314.948	232.935	378.626	353.882	322.338	234.096	314.948	246.612
		466.446	453.68	378.997	498.861	372.324	321.99	466.446	436.223	378.997	283.204	372.324	293.079	466.446	440.908	378.997	266.711	372.324	306.642
		562.864	574.095	421.999	875.248	410.442	421.749	562.864	506.574	421.999	275.851	410.442	343.9	562.864	527.782	421.999	294.99	410.442	354.732
		634.853	606.649	528.694	633.889	494.54	523.986	634.853	613.983	528.694	389.22	494.54	433.036	634.853	619.177	528.694	401.794	494.54	454.966
		791.298	799.801	621.972	584.283	620.029	368.789	791.298	732.667	621.972	459.616	620.029	540.599	791.298	759.206	621.972	472.624	620.029	567.079
		1348.75	1357.02	845.063	-819.203	797.405	982.462	1348.75	1223.98	845.063	616.649	797.405	628.543	1348.75	1272.93	845.063	634.2	797.405	698.557
		1395.7	1321.46	1205.99	1335.48	1192.77	1209.87	1395.7	1151.1	1205.99	845.638	1192.77	976.002	1395.7	1234.77	1205.99	851.997	1192.77	1037.03
		1444.91	1469.87	1268.34	1159.78	1306.8	1481.23	1444.91	1325.87	1268.34	1062.51	1306.8	1246.22	1444.91	1363.33	1268.34	1009.9	1306.8	1141.79
		1735.72	1703.33	1482.1	1641.53	1634.75	1682.08	1735.72	1493.5	1482.1	816.318	1634.75	1281.23	1735.72	1636.16	1482.1	785.281	1634.75	1447.19
		1867.5	1863.44	1578.56	1817.35	1893.64	2041.54	1867.5	1673.89	1578.56	1241.91	1893.64	1462.83	1867.5	1782.7	1578.56	1200.56	1893.64	1686.85
		1960.82	1951.28	1774.83	1864.3	1958.38	1954.99	1960.82	1600.52	1774.83	1164.26	1958.38	1515.46	1960.82	1855.13	1774.83	1341.46	1958.38	1737.15
		2114.33	2120.53	1959.02	2254.04	2071.19	2210.82	2114.33	1811.4	1959.02	1412.04	2071.19	1585.08	2114.33	2006.75	1959.02	1491.13	2071.19	1805
		2242.23	2232	2161.58	2139.6	2408.43	3033.94	2242.23	1897.34	2161.58	1545.6	2408.43	2075.68	2242.23	2133.56	2161.58	1725.83	2408.43	2161.47
		6380.25	6425.12	6388.99	6526.83	6416.13	6205.71	6380.25	6321.41	6388.99	6190.46	6416.13	6251.24	6380.25	6258.7	6388.99	5605.12	6416.13	6142.84
		-0.333289	-0.760801	-351.788	-3605.88	-0.026974	3.71931	-0.333289	-0.372765	-351.788	-457.611	-0.026974	-0.982615	-0.333289	-0.254356	-351.788	-288.232	-0.026974	0.120886
		-1.73068e-10	-2.17364e-13	-0.220853	12.7954	-0.00636466	-0.202935	-1.73068e-10	-1.28147e-13	-0.220853	0.21759	-0.00636466	-0.514407	-1.73068e-10	1.42381e-13	-0.220853	0.51685	-0.00636466	0.00452486
		2.89798e-10	1.32772e-13	-0.0753665	8.20468	-1.60603e-09	3.26847e-13	2.89798e-10	2.21935e-13	-0.0753665	0.387755	-1.60603e-09	-6.57129e-13	2.89798e-10	7.98241e-13	-0.0753665	-0.164026	-1.60603e-09	5.83112e-14
		1.59059e-09	7.52554e-14	-1.56222e-09	1.20792e-13	-1.12597e-09	1.17775e-13	1.59059e-09	3.27099e-13	-1.56222e-09	2.02424e-14	-1.12597e-09	-3.48905e-13	1.59059e-09	-4.29055e-14	-1.56222e-09	-4.37748e-14	-1.12597e-09	-4.3398e-13
		0.0369581	0.376453	-9.33327e-10	-1.39642e-14	1.2062e-09	-2.59884e-13	0.0369581	0.0636954	-9.33327e-10	2.14035e-13	1.2062e-09	3.34694e-13	0.0369581	0.207509	-9.33327e-10	4.06742e-14	1.2062e-09	-1.34454e-13
		0.0943816	0.245216	-1.45322e-10	-1.20792e-13	0.0111819	-3.84149	0.0943816	-0.0079947	-1.45322e-10	-1.19718e-13	0.0111819	-0.382309	0.0943816	0.236211	-1.45322e-10	1.14829e-13	0.0111819	-0.24823
		1.18312	-0.266968	0.0118987	-7.98268	2.77377	1.20957	1.18312	0.496276	0.0118987	0.9241	2.77377	2.37044	1.18312	1.28448	0.0118987	-0.488135	2.77377	2.65341
		20.398	18.4231	5.18535	40.4831	14.8656	34.1528	20.398	20.1141	5.18535	5.6035	14.8656	9.98891	20.398	19.9249	5.18535	2.3052	14.8656	4.79857
		40.4602	36.3301	47.3667	-87.0948	33.335	40.9752	40.4602	40.0498	47.3667	23.0243	33.335	26.5194	40.4602	40.3079	47.3667	31.609	33.335	31.9717
		65.7766	64.894	63.9811	98.787	58.9905	62.1367	65.7766	63.02	63.9811	26.3476	58.9905	54.6664	65.7766	62.9222	63.9811	26.8511	58.9905	55.1913
		91.8518	86.7056	67.1814	63.7491	66.4061	71.4678	91.8518	85.2493	67.1814	42.1605	66.4061	56.634	91.8518	88.0938	67.1814	44.9624	66.4061	58.6411
		123.692	118.395	87.3403	-437.639	118.6	134.163	123.692	114.71	87.3403	49.5809	118.6	104.803	123.692	121.138	87.3403	43.2858	118.6	109.15
		136.633	137.947	124.678	136.065	129.491	8.65023	136.633	126.998	124.678	82.9069	129.491	17.971	136.633	129.558	124.678	88.5693	129.491	24.4389
		182.791	174.581	165.232	-493.225	174.116	185.533	182.791	166.484	165.232	115.234	174.116	154.799	182.791	170.6	165.232	110.219	174.116	146.967
		203.27	203.873	185.653	155.769	193.856	212.058	203.27	189.187	185.653	56.7642	193.856	140.335	203.27	189.778	185.653	53.6436	193.856	158.555
		230.85	222.081	199.912	226.05	216.987	198.444	230.85	209.412	199.912	144.553	216.987	164.347	230.85	218.387	199.912	141.258	216.987	150.319
		260.94	262.455	249.207	252.741	272.417	264.77	260.94	235.868	249.207	140.449	272.417	213.339	260.94	246.524	249.207	138.19	272.417	217.794
		322.567	323.876	282.174	328.062	319.183	353.626	322.567	295.208	282.174	179.885	319.183	282.447	322.567	299.329	282.174	174.29	319.183	265.33
		341.621	334.904	339.333	373.947	333.556	296.023	341.621	305.721	339.333	240.301	333.556	240.973	341.621	314.637	339.333	223.75	333.556	236.841
		378.626	391.614	371.051	570.046	390.858	403.843	378.626	347.496	371.051	222.156	390.858	316.758	378.626	353.882	371.051	225.11	390.858	302.974
		466.446	453.68	490.186	460.597	462.612	518.173	466.446	436.223	490.186	299.382	462.612	406.639	466.446	440.908	490.186	297.552	462.612	385.44
		562.864	574.095	590.9	4624.77	562.541	461.636	562.864	506.574	590.9	328.069	562.541	394.616	562.864	527.782	590.9	328.14	562.541	394.338
		634.853	606.649	634.963	640.595	646.944	625.006	634.853	613.983	634.963	444.827	646.944	573.596	634.853	619.177	634.963	444.957	646.944	562.892
		791.298	799.801	770.464	1063.25	834.573	865.519	791.298	732.667	770.464	507.029	834.573	671.79	791.298	759.206	770.464	528.447	834.573	683.65
		1348.75	1357.02	906.686	-2395.71	1335.28	1341.69	1348.75	1223.98	906.686	570.781	1335.28	1037.07	1348.75	1272.93	906.686	572.652	1335.28	992.648
		1395.7	1321.46	1275.23	850.43	1560.11	1375.72	1395.7	1151.1	1275.23	703.996	1560.11	1208.22	1395.7	1234.77	1275.23	652.816	1560.11	1175.85
		1444.91	1469.87	1437.53	2009.17	1690.88	1846.34	1444.91	1325.87	1437.53	839.296	1690.88	1479.63	1444.91	1363.33	1437.53	871.125	1690.88	1404.06
		1735.72	1703.33	1746.33	3266.23	1772.68	1733.87	1735.72	1493.5	1746.33	990.796	1772.68	1387.09	1735.72	1636.16	1746.33	1209.42	1772.68	1486.71
		1867.5	1863.44	1775.1	1465.98	1924.32	1937.19	1867.5	1673.89	1775.1	1148.17	1924.32	1463.7	1867.5	1782.7	1775.1	916.709	1924.32	1592.85
		1960.82	1951.28	1960.15	1830.11	2014.15	2040.56	1960.82	1600.52	1960.15	1224.72	2014.15	1666.38	1960.82	1855.13	1960.15	1319.42	2014.15	1710.62
		2114.33	2120.53	2105.3	1607.3	2173.97	2163.17	2114.33	1811.4	2105.3	1312.49	2173.97	1622.68	2114.33	2006.75	2105.3	1423.91	2173.97	1821.22
		2242.23	2232	2205.62	2232.41	2540.57	2708.91	2242.23	1897.34	2205.62	1337.86	2540.57	2163.91	2242.23	2133.56	2205.62	1507.38	2540.57	2056.3
		6380.25	6425.12	2731.04	-42.3934	5102.94	4673.03	6380.25	6321.41	2731.04	1856.51	5102.94	3596.89	6380.25	6258.7	2731.04	1820.14	5102.94	3866.85
		-0.333289	-0.760801	-324.271	-211.318	-0.11453	1.5234	-0.333289	-0.372765	-324.271	-338.114	-0.11453	0.0482568	-0.333289	-0.254356	-324.271	-390.75	-0.11453	-0.13247
		-1.73068e-10	-2.17364e-13	-0.280182	-4.37349	-0.0594075	-3.61889	-1.73068e-10	-1.28147e-13	-0.280182	1.18412	-0.0594075	-0.301946	-1.73068e-10	1.42381e-13	-0.280182	1.29091	-0.0594075	-0.370061
		2.89798e-10	1.32772e-13	-0.0914731	-2.05718	-1.4681e-09	-4.66201e-13	2.89798e-10	2.21935e-13	-0.0914731	-1.28994	-1.4681e-09	-8.31119e-14	2.89798e-10	7.98241e-13	-0.0914731	-1.81263	-1.4681e-09	-2.34479e-13
		1.59059e-09	7.52554e-14	-0.0296211	-14.009	-5.69713e-10	-2.73109e-13	1.59059e-09	3.27099e-13	-0.0296211	-0.247861	-5.69713e-10	2.20219e-13	1.59059e-09	-4.29055e-14	-0.0296211	-0.0208313	-5.69713e-10	-7.93153e-13
		0.0369581	0.376453	-1.23015e-09	-2.53167e-13	1.03757e-09	-8.44699e-14	0.0369581	0.0636954	-1.23015e-09	2.41584e-13	1.03757e-09	3.60224e-13	0.0369581	0.207509	-1.23015e-09	-2.79921e-13	1.03757e-09	-4.54747e-13
		0.0943816	0.245216	1.02381e-10	1.01787e-13	0.0905559	6.05872	0.0943816	-0.0079947	1.02381e-10	-4.74368e-14	0.0905559	0.400166	0.0943816	0.236211	1.02381e-10	3.56886e-13	0.0905559	0.546612
		1.18312	-0.266968	1.97911e-09	-1.02104e-13	31.3791	0.824066	1.18312	0.496276	1.97911e-09	-1.13687e-13	31.3791	28.727	1.18312	1.28448	1.97911e-09	2.79921e-13	31.3791	31.531
		20.398	18.4231	17.4493	10.6974	81.3746	56.7791	20.398	20.1141	17.4493	2.94552	81.3746	60.258	20.398	19.9249	17.4493	-25.068	81.3746	68.5207
		40.4602	36.3301	30.7756	3.25406	93.7625	94.3969	40.4602	40.0498	30.7756	26.1178	93.7625	74.6822	40.4602	40.3079	30.7756	5.01127	93.7625	76.7521
		65.7766	64.894	50.0251	41.7124	95.6483	89.6544	65.7766	63.02	50.0251	22.9886	95.6483	80.6459	65.7766	62.9222	50.0251	28.6701	95.6483	84.7069
		91.8518	86.7056	68.9909	69.4284	113.819	110.177	91.8518	85.2493	68.9909	34.9453	113.819	98.2047	91.8518	88.0938	68.9909	42.5468	113.819	95.811
		123.692	118.395	100.985	115.76	119.034	117.153	123.692	114.71	100.985	56.5701	119.034	104.694	123.692	121.138	100.985	73.2691	119.034	104.251
		136.633	137.947	113.341	132.92	147.413	144.15	136.633	126.998	113.341	71.082	147.413	120.861	136.633	129.558	113.341	66.433	147.413	120.523
		182.791	174.581	140.946	111.093	193.331	156.326	182.791	166.484	140.946	92.5787	193.331	143.951	182.791	170.6	140.946	92.0653	193.331	154.148
		203.27	203.873	181.116	-336.606	224.192	202.191	203.27	189.187	181.116	80.1479	224.192	193.418	203.27	189.778	181.116	99.7787	224.192	185.477
		230.85	222.081	187.944	154.025	343.825	343.037	230.85	209.412	187.944	128.333	343.825	277.02	230.85	218.387	187.944	123.911	343.825	268.469
		260.94	262.455	221.662	358.301	397.158	373.66	260.94	235.868	221.662	122.425	397.158	331.053	260.94	246.524	221.662	154.261	397.158	334.103
		322.567	323.876	279.307	292.112	444.831	400.907	322.567	295.208	279.307	186.044	444.831	368.226	322.567	299.329	279.307	208.118	444.831	364.579
		341.621	334.904	359.804	181.521	487.077	500.195	341.621	305.721	359.804	210.129	487.077	390.699	341.621	314.637	359.804	246.661	487.077	392.519
		378.626	391.614	426.993	55.986	520.439	542.651	378.626	347.496	426.993	343.183	520.439	435.172	378.626	353.882	426.993	337.478	520.439	426.429
		466.446	453.68	472.514	420.001	549.147	473.94	466.446	436.223	472.514	289.393	549.147	462.227	466.446	440.908	472.514	315.469	549.147	456.85
		562.864	574.095	480.897	480.864	641.931	606.966	562.864	506.574	480.897	222.079	641.931	546.264	562.864	527.782	480.897	253.987	641.931	524.325
		634.853	606.649	625.21	567.61	757.006	784.449	634.853	613.983	625.21	444.583	757.006	615.87	634.853	619.177	625.21	491.594	757.006	587.018
		791.298	799.801	690.46	637.561	938.222	914.987	791.298	732.667	690.46	422.246	938.222	717.024	791.298	759.206	690.46	526.029	938.222	670.825
		1348.75	1357.02	888.183	871.797	1033.91	978.621	1348.75	1223.98	888.183	590.616	1033.91	760.041	1348.75	1272.93	888.183	601.625	1033.91	723.456
		1395.7	1321.46	1234.69	1385.19	1036.8	1030.46	1395.7	1151.1	1234.69	545.861	1036.8	830.1	1395.7	1234.77	1234.69	684.607	1036.8	797.954
		1444.91	1469.87	1384.32	1186.61	1447.76	1374.69	1444.91	1325.87	1384.32	995.149	1447.76	1034.76	1444.91	1363.33	1384.32	1200.37	1447.76	1074.72
		1735.72	1703.33	1618.74	1653.77	1860.89	1854.89	1735.72	1493.5	1618.74	923.141	1860.89	1448.92	1735.72	1636.16	1618.74	1151.71	1860.89	1448.39
		1867.5	1863.44	1830.85	1787.8	1967.09	1744.54	1867.5	1673.89	1830.85	1117.95	1967.09	1607.34	1867.5	1782.7	1830.85	1273.16	1967.09	1618.06
		1960.82	1951.28	2115.43	2063.51	2153.89	2159.28	1960.82	1600.52	2115.43	1263.02	2153.89	1703.11	1960.82	1855.13	2115.43	1474.22	2153.89	1702.06
		2114.33	2120.53	2158.24	2106.84	2169.68	2235.22	2114.33	1811.4	2158.24	1361.82	2169.68	1646.08	2114.33	2006.75	2158.24	1532.92	2169.68	1704.5
		2242.23	2232	2532.61	2336.89	2536.52	2667.09	2242.23	1897.34	2532.61	1649.23	2536.52	2008.44	2242.23	2133.56	2532.61	1951.79	2536.52	2084.78
		6380.25	6425.12	4404.5	4602.65	3078.37	2951.33	6380.25	6321.41	4404.5	2906.62	3078.37	2656.8	6380.25	6258.7	4404.5	3358.79	3078.37	2679.41
		-0.333289	-0.760802	-528.104	-144.582	-0.163706	2.05609	-0.333289	-0.372763	-528.104	-491.642	-0.163706	0.234149	-0.333289	-0.254355	-528.104	-588.706	-0.163706	-0.0106651
		-5.2034e-11	6.76594e-14	-0.264399	1.6201	-1.37774e-09	-1.53936e-13	-5.2034e-11	8.08595e-14	-0.264399	-4.423	-1.37774e-09	6.03676e-15	-5.2034e-11	2.94972e-13	-0.264399	1.39	-1.37774e-09	3.19295e-14
		8.42521e-10	-1.14275e-13	-0.0516056	-11.3593	-3.71271e-10	2.60695e-14	8.42521e-10	-1.39271e-13	-0.0516056	-0.624502	-3.71271e-10	5.11342e-14	8.42521e-10	2.66832e-13	-0.0516056	0.646	-3.71271e-10	4.73124e-14
		9.49766e-10	-2.78336e-14	-2.58164e-09	-4.84893e-13	1.77971e-09	3.71835e-13	9.49766e-10	2.67169e-13	-2.58164e-09	-2.60638e-13	1.77971e-09	3.75191e-13	9.49766e-10	-3.66309e-13	-2.58164e-09	8.64909e-14	1.77971e-09	-3.4574e-13
		0.0369581	0.376456	-1.36485e-09	6.11343e-14	0.0259413	-0.878138	0.0369581	0.0636962	-1.36485e-09	-2.89176e-14	0.0259413	0.054911	0.0369581	0.20751	-1.36485e-09	-2.85443e-13	0.0259413	-0.210813
		0.0943819	0.245217	-8.28986e-10	1.72449e-15	0.0743622	-3.07922	0.0943819	-0.00799525	-8.28986e-10	4.84265e-15	0.0743622	-0.910712	0.0943819	0.236209	-8.28986e-10	4.64374e-14	0.0743622	-0.895939
		1.18312	-0.266969	0.0268426	-16.7511	11.0852	5.98724	1.18312	0.496275	0.0268426	-0.410661	11.0852	12.3009	1.18312	1.28448	0.0268426	-0.530682	11.0852	12.5092
		20.398	18.423	4.91326	7.99765	25.6619	28.1634	20.398	20.1141	4.91326	2.95079	25.6619	23.7531	20.398	19.9249	4.91326	6.34493	25.6619	25.7288
		40.4602	36.3301	19.9937	12.0289	41.8312	13.6765	40.4602	40.0498	19.9937	-7.09607	41.8312	35.3496	40.4602	40.3079	19.9937	-16.8487	41.8312	38.4078
		65.7766	64.894	30.5377	-110.641	63.7011	39.6215	65.7766	63.02	30.5377	5.84478	63.7011	57.3294	65.7766	62.9222	30.5377	-7.8019	63.7011	52.8947
		91.8518	86.7056	70.4752	59.5504	91.3351	71.7506	91.8518	85.2493	70.4752	55.296	91.3351	76.6798	91.8518	88.0938	70.4752	31.8709	91.3351	81.3938
		123.692	118.395	85.0469	96.7386	125.487	119.891	123.692	114.71	85.0469	43.8447	125.487	107.162	123.692	121.138	85.0469	44.9913	125.487	117.536
		136.633	137.947	114.031	762.164	145.641	0.356603	136.633	126.998	114.031	-161.375	145.641	62.9629	136.633	129.558	114.031	-143.643	145.641	79.2414
		182.791	174.581	127.367	141.559	167.213	136.644	182.791	166.484	127.367	22.4927	167.213	131.848	182.791	170.6	127.367	47.5087	167.213	140.868
		203.27	203.873	160.406	203.841	217.029	199.992	203.27	189.187	160.406	90.4907	217.029	179.893	203.27	189.778	160.406	86.105	217.029	180.725
		230.85	222.081	192.78	230.104	267.712	252.152	230.85	209.412	192.78	122.939	267.712	202.271	230.85	218.387	192.78	113.258	267.712	238.676
		260.94	262.455	252.356	308.121	294.118	289.606	260.94	235.868	252.356	140.647	294.118	255.226	260.94	246.524	252.356	131.654	294.118	259.879
		322.567	323.876	274.772	256.469	396.7	369.998	322.567	295.208	274.772	148.844	396.7	336.988	322.567	299.329	274.772	139.486	396.7	340.755
		341.621	334.904	318.884	114.779	424.505	408.932	341.621	305.721	318.884	173.73	424.505	362.84	341.621	314.637	318.884	182.556	424.505	357.855
		378.626	391.614	379.021	169.356	520.823	439.178	378.626	347.496	379.021	228.321	520.823	379.859	378.626	353.882	379.021	218.458	520.823	401.581
		466.446	453.68	452.22	364.524	582.755	589.122	466.446	436.223	452.22	259.741	582.755	488.817	466.446	440.908	452.22	211.093	582.755	497.567
		562.864	574.095	494.698	475.307	646.144	477.235	562.864	506.574	494.698	302.129	646.144	505.433	562.864	527.782	494.698	290.211	646.144	525.823
		634.853	606.649	517.079	522.661	669.936	649.694	634.853	613.983	517.079	359.651	669.936	592.252	634.853	619.177	517.079	410.559	669.936	612.746
		791.298	799.801	546.073	861.261	907.135	975.119	791.298	732.667	546.073	289.459	907.135	712.182	791.298	759.206	546.073	278.276	907.135	772.741
		1348.75	1357.02	788.171	964.529	1108.41	1154.58	1348.75	1223.98	788.171	476.896	1108.41	868.555	1348.75	1272.93	788.171	519.147	1108.41	883.022
		1395.7	1321.46	891.168	1220.61	1370.45	1309.57	1395.7	1151.1	891.168	585.388	1370.45	1071.58	1395.7	1234.77	891.168	610.995	1370.45	1117.53
		1444.91	1469.87	1234.28	1078.79	1644.3	1761.48	1444.91	1325.87	1234.28	610.348	1644.3	1293.28	1444.91	1363.33	1234.28	529.317	1644.3	1334.58
		1735.72	1703.33	1672.8	1862.39	1844.45	1842.51	1735.72	1493.49	1672.8	1094.57	1844.45	1446.04	1735.72	1636.16	1672.8	1142.01	1844.45	1585.32
		1867.5	1863.44	1708.24	2128.63	1962.13	1987.67	1867.5	1673.89	1708.24	869.618	1962.13	1632.44	1867.5	1782.7	1708.24	774.068	1962.13	1743.14
		1960.82	1951.28	1852.74	1887.42	2021.82	2014.47	1960.82	1600.52	1852.74	1509.07	2021.82	1565.21	1960.82	1855.13	1852.74	1522.53	2021.82	1770.91
		2114.33	2120.53	2023.62	2031.27	2198.02	2315.23	2114.33	1811.4	2023.62	1170.64	2198.02	1698.93	2114.33	2006.75	2023.62	1236.85	2198.02	1893.38
		2242.23	2232	2076.52	2327.77	2429.1	2354.43	2242.23	1897.34	2076.52	1277.59	2429.1	1981.59	2242.23	2133.56	2076.52	1294.9	2429.1	2109.64
		6380.25	6425.12	4692.94	6091.75	4050.69	4115.76	6380.25	6321.41	4692.94	3078.25	4050.69	3396.05	6380.25	6258.7	4692.94	3442.86	4050.69	3647.15
		-0.333289	-0.760801	-191.97	-1086.59	-0.116584	1.19782	-0.333289	-0.372765	-191.97	-229.28	-0.116584	-0.08336	-0.333289	-0.254356	-191.97	-164.076	-0.116584	-0.804359
		-1.73068e-10	-2.17364e-13	-0.0759652	-0.435992	-0.0485154	-0.84551	-1.73068e-10	-1.28147e-13	-0.0759652	-0.047993	-0.0485154	0.0219499	-1.73068e-10	1.42381e-13	-0.0759652	0.391538	-0.0485154	-0.166253
		2.89798e-10	1.32772e-13	-0.0296421	5.07127	-1.75921e-09	-2.13163e-14	2.89798e-10	2.21935e-13	-0.0296421	0.267461	-1.75921e-09	2.98289e-14	2.89798e-10	7.98241e-13	-0.0296421	0.731836	-1.75921e-09	2.57202e-13
		1.59059e-09	7.52554e-14	-1.22338e-09	-8.96338e-14	-6.85242e-10	-4.33431e-13	1.59059e-09	3.27099e-13	-1.22338e-09	-1.89846e-13	-6.85242e-10	-1.15094e-13	1.59059e-09	-4.29055e-14	-1.22338e-09	-1.7053e-13	-6.85242e-10	1.1228e-13
		0.0369581	0.376453	-7.06111e-10	-1.66162e-13	2.19041e-09	-1.26433e-13	0.0369581	0.0636954	-7.06111e-10	2.60901e-13	2.19041e-09	4.80856e-13	0.0369581	0.207509	-7.06111e-10	1.42109e-14	2.19041e-09	-1.18201e-13
		0.0943816	0.245216	8.2784e-10	-4.77224e-13	0.119426	-1.33888	0.0943816	-0.0079947	8.2784e-10	3.64757e-13	0.119426	0.159492	0.0943816	0.236211	8.2784e-10	1.33577e-13	0.119426	-0.328758
		1.18312	-0.266968	0.0361593	-17.2108	1.20214	17.2205	1.18312	0.496276	0.0361593	-0.46959	1.20214	0.414662	1.18312	1.28448	0.0361593	-0.183409	1.20214	0.720234
		20.398	18.4231	5.41748	57.2099	18.2695	-258.447	20.398	20.1141	5.41748	6.60189	18.2695	15.505	20.398	19.9249	5.41748	6.91266	18.2695	14.124
		40.4602	36.3301	20.1477	236.955	30.319	-240.698	40.4602	40.0498	20.1477	5.33002	30.319	31.3595	40.4602	40.3079	20.1477	13.0349	30.319	29.3932
		65.7766	64.894	51.9147	7.5346	65.1305	69.1163	65.7766	63.02	51.9147	36.2585	65.1305	61.7661	65.7766	62.9222	51.9147	42.2021	65.1305	58.866
		91.8518	86.7056	66.0938	75.7814	82.4194	79.4456	91.8518	85.2493	66.0938	55.4175	82.4194	75.0849	91.8518	88.0938	66.0938	59.2165	82.4194	76.6208
		123.692	118.395	89.9316	30.6929	120.706	126.477	123.692	114.71	89.9316	63.0545	120.706	110.412	123.692	121.138	89.9316	66.2157	120.706	115.698
		136.633	137.947	105.145	160.63	133.704	104.915	136.633	126.998	105.145	83.0678	133.704	117.082	136.633	129.558	105.145	87.5307	133.704	118.781
		182.791	174.581	126.015	99.4306	153.77	147.893	182.791	166.484	126.015	94.0048	153.77	137.428	182.791	170.6	126.015	106.884	153.77	137.421
		203.27	203.873	139.699	122.044	186.647	204.354	203.27	189.187	139.699	115.577	186.647	169.341	203.27	189.778	139.699	117.706	186.647	162.809
		230.85	222.081	198.187	514.234	242.101	243.808	230.85	209.412	198.187	177.935	242.101	212.642	230.85	218.387	198.187	180.338	242.101	218.297
		260.94	262.455	223.763	179.499	259.389	264.678	260.94	235.868	223.763	186.983	259.389	221.844	260.94	246.524	223.763	186.322	259.389	226.288
		322.567	323.876	231.533	212.972	303.312	313.61	322.567	295.208	231.533	196.761	303.312	272.823	322.567	299.329	231.533	202.57	303.312	267.132
		341.621	334.904	288.817	307.465	324.915	320.188	341.621	305.721	288.817	251.309	324.915	294.245	341.621	314.637	288.817	249.177	324.915	286.985
		378.626	391.614	315.02	283.894	380.119	433.381	378.626	347.496	315.02	243.474	380.119	337.496	378.626	353.882	315.02	262.277	380.119	338.632
		466.446	453.68	434.075	342.048	471.811	508.867	466.446	436.223	434.075	330.62	471.811	442.393	466.446	440.908	434.075	336.606	471.811	417.689
		562.864	574.095	501.234	603.681	568.164	582.143	562.864	506.574	501.234	393.727	568.164	492.625	562.864	527.782	501.234	398.663	568.164	485.725
		634.853	606.649	584.559	-4530.31	641.637	650.702	634.853	613.983	584.559	449.055	641.637	599.668	634.853	619.177	584.559	451.875	641.637	587.097
		791.298	799.801	657.579	611.315	802.386	885.331	791.298	732.667	657.579	582.346	802.386	719.536	791.298	759.206	657.579	590.778	802.386	712.19
		1348.75	1357.02	929.723	842.564	1341.07	1820.88	1348.75	1223.98	929.723	754.912	1341.07	1206.85	1348.75	1272.93	929.723	764.842	1341.07	1205.76
		1395.7	1321.46	1321.97	1188.73	1396.61	1307.32	1395.7	1151.1	1321.97	925.84	1396.61	1082.21	1395.7	1234.77	1321.97	980.448	1396.61	1101.51
		1444.91	1469.87	1589	1632.65	1481.66	1536.76	1444.91	1325.87	1589	1136.3	1481.66	1253.44	1444.91	1363.33	1589	1227.15	1481.66	1262.64
		1735.72	1703.33	1719.84	1562.74	1749.22	1716.01	1735.72	1493.5	1719.84	1327.07	1749.22	1436.91	1735.72	1636.16	1719.84	1420.12	1749.22	1530.6
		1867.5	1863.44	1999.59	2174.6	1900.22	1898.24	1867.5	1673.89	1999.59	1536.42	1900.22	1555.32	1867.5	1782.7	1999.59	1640.37	1900.22	1668.53
		1960.82	1951.28	2033.82	1971.24	1972.68	1990.72	1960.82	1600.52	2033.82	1545.78	1972.68	1616.33	1960.82	1855.13	2033.82	1707.38	1972.68	1746.08
		2114.33	2120.53	2156.75	2144.81	2138.7	2252.5	2114.33	1811.4	2156.75	1680.01	2138.7	1732.44	2114.33	2006.75	2156.75	1789.87	2138.7	1878.06
		2242.23	2232	2356.27	4022.99	2262.97	2309.67	2242.23	1897.34	2356.27	1865.96	2262.97	1846	2242.23	2133.56	2356.27	1978.34	2262.97	1986.29
		6380.25	6425.12	4864.91	1041.81	5718.38	8950.07	6380.25	6321.41	4864.91	4904.44	5718.38	4907.4	6380.25	6258.7	4864.91	4302.1	5718.38	5261.67
		-0.118886	-0.653777	-542.459	-1074.31	-0.130977	1.63483	-0.118886	0.182821	-542.459	-436.345	-0.130977	-0.102499	-0.118886	0.0928985	-542.459	-500.874	-0.130977	-0.167272
		-1.82888e-09	-1.34761e-13	-0.10805	-8.02055	-8.85553e-10	-1.54774e-13	-1.82888e-09	-2.566e-13	-0.10805	-0.991378	-8.85553e-10	-1.90608e-13	-1.82888e-09	5.82506e-14	-0.10805	0.55633	-8.85553e-10	1.1688e-13
		-1.79853e-10	2.10737e-14	-1.38303e-09	-1.42227e-13	1.68144e-09	5.7246e-14	-1.79853e-10	2.92142e-14	-1.38303e-09	-2.58148e-13	1.68144e-09	-2.05822e-13	-1.79853e-10	-8.66723e-14	-1.38303e-09	2.08966e-13	1.68144e-09	-2.36131e-13
		1.4322e-10	-3.29865e-13	-6.53203e-10	2.84336e-13	2.0791e-09	-3.27252e-13	1.4322e-10	3.32521e-13	-6.53203e-10	8.76174e-14	2.0791e-09	2.20033e-13	1.4322e-10	-1.80758e-14	-6.53203e-10	-1.23701e-13	2.0791e-09	1.93498e-13
		0.0571158	-0.0342706	-5.34784e-11	3.55824e-14	0.0151396	-5.33013	0.0571158	0.209228	-5.34784e-11	-1.54756e-13	0.0151396	0.0995736	0.0571158	0.104375	-5.34784e-11	1.78058e-13	0.0151396	0.0831385
		0.0829486	0.232497	0.0232597	2.80285	0.133095	-0.0772732	0.0829486	0.145482	0.0232597	0.866083	0.133095	-0.212867	0.0829486	-0.0283006	0.0232597	-0.608884	0.133095	-0.0416906
		16.8814	9.54813	0.171571	-0.234855	1.23828	3.03849	16.8814	17.1094	0.171571	0.239599	1.23828	-0.361295	16.8814	17.7984	0.171571	0.133149	1.23828	0.491698
		22.121	6.31243	8.86575	11.0679	10.9829	12.6784	22.121	19.1633	8.86575	10.7682	10.9829	7.28388	22.121	21.3393	8.86575	9.32165	10.9829	9.61001
		52.7517	46.5872	13.2082	-9.18689	21.0923	27.9415	52.7517	47.4576	13.2082	-13.6939	21.0923	17.0058	52.7517	50.3914	13.2082	8.91115	21.0923	19.3354
		66.8635	72.1688	31.1497	-52.6988	58.6975	64.1897	66.8635	57.793	31.1497	25.8881	58.6975	46.4849	66.8635	64.6558	31.1497	22.6819	58.6975	51.8804
		103.414	114.046	51.9901	19.534	60.04	57.4145	103.414	97.4395	51.9901	34.6411	60.04	52.4599	103.414	98.7242	51.9901	37.8674	60.04	55.0478
		116.86	125.135	70.8318	57.2172	95.6636	112.895	116.86	117.804	70.8318	54.6386	95.6636	79.4549	116.86	117.074	70.8318	61.7529	95.6636	83.6993
		122.069	17.727	85.7525	111.138	117.807	119.558	122.069	76.9786	85.7525	83.2201	117.807	101.592	122.069	99.9739	85.7525	65.9839	117.807	108.678
		205.165	224.094	99.9752	98.6801	139.141	-9.44586	205.165	191.779	99.9752	65.9054	139.141	106.779	205.165	203.045	99.9752	81.6114	139.141	126.996
		227.363	248.323	131.888	-100.308	189.815	228.535	227.363	213.926	131.888	95.0192	189.815	151.6	227.363	224.379	131.888	94.2367	189.815	157.681
		240.199	149.699	150.208	142.75	228.032	201.323	240.199	173.568	150.208	123.148	228.032	197.156	240.199	202.764	150.208	122.521	228.032	200.03
		277.804	255.783	207.589	344.66	262.49	274.559	277.804	225.85	207.589	144.125	262.49	215.897	277.804	247.464	207.589	150.099	262.49	219.108
		377.591	405.35	274.132	292.698	289.624	314.72	377.591	352.38	274.132	246.18	289.624	251.955	377.591	367.022	274.132	219.565	289.624	265.58
		453.477	427.407	302.423	201.904	340.325	343.791	453.477	388.275	302.423	235.672	340.325	289.439	453.477	436.52	302.423	239.858	340.325	301.627
		472.21	502.688	343.322	309.743	412.556	425.454	472.21	447.291	343.322	279.34	412.556	340.881	472.21	464.049	343.322	282.833	412.556	340.026
		594.138	625.652	353.052	362.848	437.287	415.065	594.138	549.529	353.052	275.085	437.287	366.699	594.138	588.511	353.052	256.797	437.287	376.928
		604.117	609.35	426.57	209.118	494.619	522.47	604.117	518.317	426.57	310.46	494.619	414.617	604.117	573.769	426.57	304.871	494.619	425.31
		638.318	683.375	505.43	474.165	578.945	638.184	638.318	605.851	505.43	413.582	578.945	492.402	638.318	628.563	505.43	390.631	578.945	504.01
		1063.15	1127.58	639.967	639.971	732.699	746.682	1063.15	979.09	639.967	551.066	732.699	615.433	1063.15	1036.56	639.967	542.776	732.699	654.086
		1359.81	1353.48	965.942	1113.69	1136.43	1175.44	1359.81	1173.52	965.942	823.222	1136.43	912.494	1359.81	1319.77	965.942	817.896	1136.43	962.612
		1559.83	1658.91	1175.38	1274.12	1325.94	1355.59	1559.83	1379.49	1175.38	899.091	1325.94	1049.15	1559.83	1517.43	1175.38	922.856	1325.94	1150.62
		1739.6	1727.09	1554.69	1591.76	1556.05	1703.24	1739.6	1455.35	1554.69	1109.68	1556.05	1246.56	1739.6	1675.91	1554.69	1154	1556.05	1304.66
		1947.66	2057.84	1807.12	1840.1	1827.07	1926.61	1947.66	1667.52	1807.12	1382.02	1827.07	1518.2	1947.66	1927.12	1807.12	1435.52	1827.07	1587.64
		1968.67	2000.43	1995.5	2094.27	2076.28	2102.82	1968.67	1545.24	1995.5	1540.44	2076.28	1665.59	1968.67	1901.11	1995.5	1559.69	2076.28	1709.15
		1999.72	2106.19	2219.01	2170.93	2202.31	2224.71	1999.72	1708.6	2219.01	1676.51	2202.31	1703.23	1999.72	1951.06	2219.01	1705.91	2202.31	1998.63
		2336.52	2423.24	2406.32	2540.15	2506.38	2768.62	2336.52	1990.39	2406.32	1864.39	2506.38	2104.69	2336.52	2277.69	2406.32	1893.78	2506.38	2157.38
		3564.07	3665.62	2693.38	2709.07	2594.64	2573.98	3564.07	2972.44	2693.38	2145.25	2594.64	1976.25	3564.07	3524.07	2693.38	2090.57	2594.64	2259.72
		3756.33	3979.14	4941.61	4591.95	5101.58	4325.38	3756.33	3207.08	4941.61	3997.45	5101.58	3932.75	3756.33	3650.4	4941.61	3808.35	5101.58	4087.66
		-0.1189	-0.65379	-215.749	671.193	-0.0781064	0.305015	-0.1189	0.182807	-215.749	-274.62	-0.0781064	-0.419005	-0.1189	0.0928824	-215.749	-251.861	-0.0781064	-0.213514
		-1.81392e-09	2.02873e-13	-0.195252	3.07862	-0.0076046	-3.75971	-1.81392e-09	-1.17538e-13	-0.195252	1.01133	-0.0076046	0.175455	-1.81392e-09	3.72602e-13	-0.195252	1.04139	-0.0076046	0.262711
		1.18215e-11	-3.44982e-13	-0.0390197	-11.4351	-2.808e-09	-1.44182e-13	1.18215e-11	-2.51953e-13	-0.0390197	0.574892	-2.808e-09	2.58013e-16	1.18215e-11	1.10567e-13	-0.0390197	0.607081	-2.808e-09	1.27898e-13
		3.28546e-10	1.42535e-13	-0.00267846	0.160626	-3.06076e-10	1.17087e-13	3.28546e-10	-8.93161e-13	-0.00267846	-0.16614	-3.06076e-10	-2.73253e-13	3.28546e-10	-2.02865e-13	-0.00267846	0.041285	-3.06076e-10	2.98145e-13
		0.0571013	-0.0342843	-9.58968e-10	-1.28267e-13	8.9034e-10	-2.82144e-13	0.0571013	0.209216	-9.58968e-10	-1.35358e-13	8.9034e-10	-1.56577e-13	0.0571013	0.104362	-9.58968e-10	-1.2268e-13	8.9034e-10	9.9476e-14
		0.0829349	0.232479	3.9484e-11	2.71962e-13	0.0333774	-4.84264	0.0829349	0.145467	3.9484e-11	9.90642e-14	0.0333774	0.0646246	0.0829349	-0.0283134	3.9484e-11	-2.03906e-13	0.0333774	0.0692931
		16.8814	9.54809	3.59865e-10	-2.71963e-13	1.19502	0.837346	16.8814	17.1094	3.59865e-10	-3.83281e-13	1.19502	0.768205	16.8814	17.7984	3.59865e-10	-2.29525e-13	1.19502	0.744331
		22.1209	6.3124	19.6487	9.08316	6.78128	3.4824	22.1209	19.1633	19.6487	12.1672	6.78128	4.35374	22.1209	21.3393	19.6487	16.6328	6.78128	5.32689
		52.7517	46.5872	30.5385	-9.11731	12.8193	13.9747	52.7517	47.4576	30.5385	19.1037	12.8193	13.0845	52.7517	50.3914	30.5385	26.0541	12.8193	13.6801
		66.8634	72.1688	47.5699	46.9911	41.7794	41.6804	66.8634	57.7929	47.5699	43.3524	41.7794	36.5156	66.8634	64.6557	47.5699	45.8998	41.7794	33.856
		103.414	114.046	69.6322	19.2291	51.9185	69.3238	103.414	97.4395	69.6322	37.5521	51.9185	44.4242	103.414	98.7241	69.6322	51.1917	51.9185	48.0018
		116.86	125.135	77.8423	100.526	75.0417	78.111	116.86	117.804	77.8423	52.2538	75.0417	65.4989	116.86	117.074	77.8423	71.7161	75.0417	68.3143
		122.069	17.727	104.938	113.234	88.3172	106.206	122.069	76.9785	104.938	86.6147	88.3172	76.388	122.069	99.9739	104.938	83.9048	88.3172	79.3634
		205.165	224.094	110.686	116.681	108.384	120.261	205.165	191.779	110.686	78.1017	108.384	97.9805	205.165	203.044	110.686	90.719	108.384	100.146
		227.363	248.323	159.938	170.753	143.374	0.0722583	227.363	213.926	159.938	149.554	143.374	129.346	227.363	224.379	159.938	147.98	143.374	129.837
		240.199	149.699	169.962	229.528	177.665	192.2	240.199	173.568	169.962	118.375	177.665	156.143	240.199	202.764	169.962	154.546	177.665	163.189
		277.804	255.783	190.638	60.1218	210.13	227.858	277.804	225.85	190.638	137.127	210.13	179.927	277.804	247.464	190.638	143.338	210.13	191.991
		377.591	405.35	290.144	279.569	248.865	243.789	377.591	352.38	290.144	244.325	248.865	204.434	377.591	367.022	290.144	256.169	248.865	216.442
		453.477	427.407	372.269	438.587	290.171	326.242	453.477	388.275	372.269	334.301	290.171	236.338	453.477	436.52	372.269	320.105	290.171	247.134
		472.21	502.688	403.439	345.198	417.823	460.329	472.21	447.291	403.439	316.739	417.823	337.424	472.21	464.049	403.439	307.276	417.823	342.936
		594.138	625.652	489.639	520.699	457.239	441.964	594.138	549.529	489.639	308.898	457.239	378.963	594.138	588.511	489.639	363.283	457.239	386.203
		604.117	609.35	525.558	578.465	477.38	509.558	604.117	518.317	525.558	452.179	477.38	403.872	604.117	573.769	525.558	443.061	477.38	431.532
		638.318	683.375	575.205	503.006	594.764	665.16	638.318	605.851	575.205	425.298	594.764	532.412	638.318	628.563	575.205	460.347	594.764	548.38
		1063.15	1127.58	673.329	877.993	609.709	559.801	1063.15	979.09	673.329	556.083	609.709	452.766	1063.15	1036.56	673.329	559.325	609.709	498.756
		1359.81	1353.48	795.03	951.357	1031.06	1078.09	1359.81	1173.52	795.03	634.148	1031.06	887.913	1359.81	1319.77	795.03	667.589	1031.06	911.967
		1559.83	1658.91	1147.78	1340.59	1479.57	1574.81	1559.83	1379.49	1147.78	882.351	1479.57	1203.4	1559.83	1517.43	1147.78	986.056	1479.57	1265.62
		1739.6	1727.09	1401.35	1583.4	1754.63	1808.29	1739.6	1455.35	1401.35	1091.21	1754.63	1392.73	1739.6	1675.91	1401.35	1158.06	1754.63	1504.35
		1947.66	2057.85	1975.89	2035.1	1830.88	1956.55	1947.66	1667.52	1975.89	1652.03	1830.88	1421.32	1947.66	1927.12	1975.89	1807.32	1830.88	1610
		1968.67	2000.43	2312.48	2256.46	1841.85	1887.92	1968.67	1545.24	2312.48	1554.04	1841.85	1489.08	1968.67	1901.11	2312.48	1911.78	1841.85	1579.73
		1999.72	2106.19	2538.74	2823.89	2050.17	2202.64	1999.72	1708.6	2538.74	1758.44	2050.17	1681.06	1999.72	1951.06	2538.74	1986.51	2050.17	1707.55
		2336.52	2423.24	2606.93	2961.8	2495.24	2744.91	2336.52	1990.39	2606.93	2056.39	2495.24	2096.47	2336.52	2277.69	2606.93	2227.38	2495.24	2166.35
		3564.07	3665.62	2708.98	3512.03	4121.16	4207.41	3564.07	2972.44	2708.98	2136.15	4121.16	3618.73	3564.07	3524.07	2708.98	2364.24	4121.16	3811.89
		3756.33	3979.14	3813.8	3835.01	5103.25	3882.03	3756.33	3207.08	3813.8	3103.45	5103.25	3945.47	3756.33	3650.4	3813.8	3291.17	5103.25	4133.15
		-0.1189	-0.65379	-191.828	534.688	-4.24249	-11.1179	-0.1189	0.182807	-191.828	-221.267	-4.24249	-4.51312	-0.1189	0.0928824	-191.828	-200.406	-4.24249	-9.84164
		-1.81392e-09	2.02873e-13	-1.34608	1.87112	-0.0826913	3.93023	-1.81392e-09	-1.17538e-13	-1.34608	-3.0986	-0.0826913	0.12343	-1.81392e-09	3.72602e-13	-1.34608	2.44071	-0.0826913	0.118711
		1.18215e-11	-3.44982e-13	-0.0470286	0.0646461	-7.36681e-10	-2.29393e-13	1.18215e-11	-2.51953e-13	-0.0470286	-1.80453	-7.36681e-10	2.27374e-13	1.18215e-11	1.10567e-13	-0.0470286	0.79246	-7.36681e-10	2.4082e-13
		3.28546e-10	1.42535e-13	-1.49623e-09	7.31287e-14	-1.29958e-10	-4.23347e-13	3.28546e-10	-8.93161e-13	-1.49623e-09	-1.13598e-13	-1.29958e-10	3.02268e-13	3.28546e-10	-2.02865e-13	-1.49623e-09	5.30523e-13	-1.29958e-10	2.87391e-13
		0.0571013	-0.0342843	-6.39242e-11	-6.70946e-15	2.60579e-10	1.7255e-13	0.0571013	0.209216	-6.39242e-11	8.52651e-14	2.60579e-10	-1.7053e-13	0.0571013	0.104362	-6.39242e-11	3.54254e-13	2.60579e-10	4.33968e-14
		0.0829349	0.232479	1.33159e-09	1.20396e-13	0.0717222	4.25181	0.0829349	0.145467	1.33159e-09	-1.98952e-13	0.0717222	0.0043584	0.0829349	-0.0283134	1.33159e-09	-4.16149e-14	0.0717222	0.327872
		16.8814	9.54809	0.0484593	3.23511	0.202901	1.22036	16.8814	17.1094	0.0484593	-0.462897	0.202901	-1.43482	16.8814	17.7984	0.0484593	0.906389	0.202901	0.943573
		22.1209	6.3124	0.0908943	-1.46353	2.72923	6.09269	22.1209	19.1633	0.0908943	1.25987	2.72923	1.65497	22.1209	21.3393	0.0908943	0.151004	2.72923	1.80756
		52.7517	46.5872	10.7479	-19.8417	13.2226	33.4615	52.7517	47.4576	10.7479	5.50208	13.2226	2.0649	52.7517	50.3914	10.7479	5.48233	13.2226	6.2427
		66.8634	72.1688	47.0406	33.1221	23.8088	-207.909	66.8634	57.7929	47.0406	26.0662	23.8088	26.9032	66.8634	64.6557	47.0406	37.8841	23.8088	31.2991
		103.414	114.046	72.5072	75.7818	55.5557	52.9215	103.414	97.4395	72.5072	19.0191	55.5557	49.9082	103.414	98.7241	72.5072	30.8915	55.5557	50.3298
		116.86	125.135	92.8455	165.866	76.1857	86.3522	116.86	117.804	92.8455	44.2838	76.1857	49.265	116.86	117.074	92.8455	57.9044	76.1857	63.0173
		122.069	17.727	99.8764	148.738	86.1078	141.52	122.069	76.9785	99.8764	57.2496	86.1078	92.4733	122.069	99.9739	99.8764	89.0095	86.1078	83.5331
		205.165	224.094	116.511	29.6401	95.5804	87.5574	205.165	191.779	116.511	24.0258	95.5804	72.4981	205.165	203.044	116.511	50.2831	95.5804	87.603
		227.363	248.323	137.241	220.817	158.185	177.393	227.363	213.926	137.241	88.7724	158.185	136.957	227.363	224.379	137.241	127.684	158.185	149.823
		240.199	149.699	206.085	101.948	163.913	13.8082	240.199	173.568	206.085	155.448	163.913	73.495	240.199	202.764	206.085	154.7	163.913	112.073
		277.804	255.783	255.292	260.081	246.282	258.766	277.804	225.85	255.292	157.361	246.282	178.812	277.804	247.464	255.292	167.679	246.282	205.11
		377.591	405.35	298.725	404.864	264.185	283.559	377.591	352.38	298.725	215.623	264.185	215.158	377.591	367.022	298.725	239.428	264.185	242.917
		453.477	427.407	352.241	71.3029	305.102	337.919	453.477	388.275	352.241	226.905	305.102	261.413	453.477	436.52	352.241	192.671	305.102	287.11
		472.21	502.688	395.224	528.571	367.661	379.402	472.21	447.291	395.224	247.402	367.661	256.802	472.21	464.049	395.224	257.87	367.661	297.056
		594.138	625.652	406.317	319.948	368.847	386.346	594.138	549.529	406.317	306.017	368.847	311.404	594.138	588.511	406.317	293.314	368.847	347.583
		604.117	609.35	415.1	376.369	487.546	346.713	604.117	518.317	415.1	242.845	487.546	332.479	604.117	573.769	415.1	268.296	487.546	455.992
		638.318	683.375	550.326	703.615	516.922	519.606	638.318	605.851	550.326	416.221	516.922	426.694	638.318	628.563	550.326	451.464	516.922	469.224
		1063.15	1127.58	661.347	495.547	631.973	646.641	1063.15	979.09	661.347	471.8	631.973	554.639	1063.15	1036.56	661.347	498.364	631.973	580.865
		1359.81	1353.48	916.192	1036.76	1059.87	1111.9	1359.81	1173.52	916.192	664.09	1059.87	833.872	1359.81	1319.77	916.192	684.326	1059.87	983.612
		1559.83	1658.91	1405.99	1461.57	1487.71	1482.06	1559.83	1379.49	1405.99	967.563	1487.71	1153.63	1559.83	1517.43	1405.99	1079.31	1487.71	1341.97
		1739.6	1727.09	1580.77	1708.09	1723.23	1938.75	1739.6	1455.35	1580.77	1127.34	1723.23	1273.01	1739.6	1675.91	1580.77	1206.91	1723.23	1494.29
		1947.66	2057.85	1828.42	2092.17	1766.87	1806.48	1947.66	1667.52	1828.42	1229.67	1766.87	1316.78	1947.66	1927.12	1828.42	1287.73	1766.87	1631.12
		1968.67	2000.43	1937.72	2113.21	1900.57	1972.28	1968.67	1545.24	1937.72	1611.56	1900.57	1785.53	1968.67	1901.11	1937.72	1676.76	1900.57	1884.51
		1999.72	2106.19	1983.25	2038.75	1964.75	2036.62	1999.72	1708.6	1983.25	1223.46	1964.75	1347.67	1999.72	1951.06	1983.25	1370.07	1964.75	1714.54
		2336.52	2423.24	1988.2	1929.68	2136.7	2445.36	2336.52	1990.39	1988.2	1363.99	2136.7	1473.86	2336.52	2277.69	1988.2	1495.32	2136.7	2037.26
		3564.07	3665.62	3305.87	2996.13	3346.41	2239.85	3564.07	2972.44	3305.87	2435.19	3346.41	2698.19	3564.07	3524.07	3305.87	2428.81	3346.41	2602.88
		3756.33	3979.14	3800.71	4341.95	3842.82	3573.79	3756.33	3207.08	3800.71	2873.24	3842.82	3236.24	3756.33	3650.4	3800.71	3030.66	3842.82	3808.84
		-0.1189	-0.65379	-255.566	-2909.56	-0.225399	1.18649	-0.1189	0.182807	-255.566	-395.609	-0.225399	-1.45178	-0.1189	0.0928824	-255.566	-567.301	-0.225399	-1.61952
		-1.81392e-09	2.02873e-13	-0.256783	2.47604	-0.158376	9.7876	-1.81392e-09	-1.17538e-13	-0.256783	-2.10635	-0.158376	-3.23831	-1.81392e-09	3.72602e-13	-0.256783	0.231723	-0.158376	-0.292104
		1.18215e-11	-3.44982e-13	-0.0388632	-4.51917	-1.87449e-09	-2.49268e-13	1.18215e-11	-2.51953e-13	-0.0388632	-4.21242	-1.87449e-09	4.00467e-13	1.18215e-11	1.10567e-13	-0.0388632	-2.62991	-1.87449e-09	4.07128e-13
		3.28546e-10	1.42535e-13	-0.00368934	-0.659063	-5.62786e-10	3.62955e-13	3.28546e-10	-8.93161e-13	-0.00368934	-1.70058	-5.62786e-10	8.27023e-14	3.28546e-10	-2.02865e-13	-0.00368934	3.03669	-5.62786e-10	4.7619e-14
		0.0571013	-0.0342843	-1.43257e-10	0	8.27824e-10	-1.35984e-13	0.0571013	0.209216	-1.43257e-10	3.68086e-14	8.27824e-10	9.97126e-14	0.0571013	0.104362	-1.43257e-10	1.16398e-13	8.27824e-10	2.06095e-13
		0.0829349	0.232479	7.13673e-10	-6.22744e-13	0.00407421	-0.965822	0.0829349	0.145467	7.13673e-10	1.08981e-13	0.00407421	-1.1525	0.0829349	-0.0283134	7.13673e-10	-3.36409e-14	0.00407421	-1.24339
		16.8814	9.54809	1.72418e-09	1.81682e-13	18.4557	25.715	16.8814	17.1094	1.72418e-09	-1.22074e-13	18.4557	15.119	16.8814	17.7984	1.72418e-09	-2.71091e-15	18.4557	16.854
		22.1209	6.3124	20.1158	23.2749	44.2939	43.0397	22.1209	19.1633	20.1158	12.8828	44.2939	35.6444	22.1209	21.3393	20.1158	12.5782	44.2939	36.9778
		52.7517	46.5872	28.5472	15.2657	48.5821	-32.9083	52.7517	47.4576	28.5472	1.05494	48.5821	27.2511	52.7517	50.3914	28.5472	1.44848	48.5821	30.3422
		66.8634	72.1688	51.1053	-63.4702	98.0029	62.6023	66.8634	57.7929	51.1053	-25.8191	98.0029	64.3196	66.8634	64.6557	51.1053	31.227	98.0029	78.0468
		103.414	114.046	64.2518	-8.3927	117.547	103.244	103.414	97.4395	64.2518	39.523	117.547	106.625	103.414	98.7241	64.2518	32.1842	117.547	101.063
		116.86	125.135	100.55	68.3928	124.837	87.5104	116.86	117.804	100.55	73.2682	124.837	72.8861	116.86	117.074	100.55	52.9506	124.837	91.5997
		122.069	17.727	124.519	97.2061	175.043	187.921	122.069	76.9785	124.519	54.8791	175.043	121.72	122.069	99.9739	124.519	86.5255	175.043	143.587
		205.165	224.094	133.989	124.172	221.625	264.311	205.165	191.779	133.989	106.44	221.625	193.94	205.165	203.044	133.989	67.828	221.625	188.983
		227.363	248.323	163.609	40.9866	246.857	296.608	227.363	213.926	163.609	97.8704	246.857	171.606	227.363	224.379	163.609	119.717	246.857	164.783
		240.199	149.699	217.251	215.986	262.604	169.465	240.199	173.568	217.251	167.424	262.604	157.32	240.199	202.764	217.251	172.461	262.604	207.324
		277.804	255.783	248.252	193.932	330.843	327.235	277.804	225.85	248.252	130.211	330.843	228.784	277.804	247.464	248.252	162.987	330.843	295.702
		377.591	405.35	296.242	270.627	355.19	407.221	377.591	352.38	296.242	194.911	355.19	270.717	377.591	367.022	296.242	208.777	355.19	272.136
		453.477	427.407	347.296	237.053	439.818	143.234	453.477	388.275	347.296	196.96	439.818	325.761	453.477	436.52	347.296	239.554	439.818	349.896
		472.21	502.688	437.579	489.275	510.095	651.06	472.21	447.291	437.579	243.581	510.095	378.434	472.21	464.049	437.579	302.405	510.095	394.963
		594.138	625.652	473.746	508.482	559.113	582.946	594.138	549.529	473.746	374.868	559.113	500.016	594.138	588.511	473.746	378.643	559.113	463.806
		604.117	609.35	562.278	379.193	659.061	-401.165	604.117	518.317	562.278	295.178	659.061	423.747	604.117	573.769	562.278	416.434	659.061	495.638
		638.318	683.375	649.694	676.907	791.259	772.684	638.318	605.851	649.694	450.219	791.259	620.296	638.318	628.563	649.694	529.301	791.259	647.764
		1063.15	1127.58	896.887	863.861	926.135	460.316	1063.15	979.09	896.887	632.226	926.135	736.662	1063.15	1036.56	896.887	641.753	926.135	743.675
		1359.81	1353.48	1107.64	1164.28	1060.83	950.565	1359.81	1173.52	1107.64	788.718	1060.83	792.624	1359.81	1319.77	1107.64	830.164	1060.83	809.822
		1559.83	1658.91	1158.19	855.091	1227.58	1262.78	1559.83	1379.49	1158.19	561.679	1227.58	974.207	1559.83	1517.43	1158.19	756.915	1227.58	991.461
		1739.6	1727.09	1577.18	-1046.68	1642.97	1405.38	1739.6	1455.35	1577.18	989.173	1642.97	1157.82	1739.6	1675.91	1577.18	1200.02	1642.97	1251.3
		1947.66	2057.85	1845.56	1818.37	1784.38	1719.8	1947.66	1667.52	1845.56	1090.95	1784.38	1311.67	1947.66	1927.12	1845.56	1367.1	1784.38	1404.11
		1968.67	2000.43	1894.96	2017.16	1936.96	2195.25	1968.67	1545.24	1894.96	1199.25	1936.96	1535.6	1968.67	1901.11	1894.96	1553.76	1936.96	1606.4
		1999.72	2106.19	2014.69	2312.03	1966.96	1909.74	1999.72	1708.6	2014.69	1445.15	1966.96	1626.67	1999.72	1951.06	2014.69	1646.85	1966.96	1703.85
		2336.52	2423.24	2166.41	2139.5	2104.73	2060.99	2336.52	1990.39	2166.41	1315.33	2104.73	1499.42	2336.52	2277.69	2166.41	1741.74	2104.73	1719.73
		3564.07	3665.62	2820.39	2892.14	2619.99	2830.81	3564.07	2972.44	2820.39	2096.66	2619.99	1829.49	3564.07	3524.07	2820.39	2210.18	2619.99	2054.88
		3756.33	3979.14	3083.35	1667.25	2745.56	2359.55	3756.33	3207.08	3083.35	2405.6	2745.56	2170.27	3756.33	3650.4	3083.35	2613.34	2745.56	2362.73
		-0.118886	-0.653777	-729.698	2957.93	-0.0445714	0.260501	-0.118886	0.182821	-729.698	-700.907	-0.0445714	-0.244153	-0.118886	0.0928985	-729.698	-777.444	-0.0445714	0.189787
		-1.82888e-09	-1.34761e-13	-0.111772	3.6328	-1.02805e-09	5.82565e-13	-1.82888e-09	-2.566e-13	-0.111772	0.704557	-1.02805e-09	2.81569e-13	-1.82888e-09	5.82506e-14	-0.111772	0.418895	-1.02805e-09	-1.71006e-13
		-1.79853e-10	2.10737e-14	-1.54642e-09	-5.68434e-14	-8.88281e-10	2.84217e-14	-1.79853e-10	2.92142e-14	-1.54642e-09	-3.72449e-15	-8.88281e-10	1.99597e-13	-1.79853e-10	-8.66723e-14	-1.54642e-09	4.83613e-14	-8.88281e-10	4.56325e-14
		1.4322e-10	-3.29865e-13	-1.33746e-09	2.27374e-13	1.48748e-10	-2.84217e-14	1.4322e-10	3.32521e-13	-1.33746e-09	2.16887e-13	1.48748e-10	-1.14332e-13	1.4322e-10	-1.80758e-14	-1.33746e-09	-1.33626e-13	1.48748e-10	-1.59319e-13
		0.0571158	-0.0342706	2.42124e-10	2.53768e-13	0.00338577	0.443227	0.0571158	0.209228	2.42124e-10	-1.01507e-13	0.00338577	0.0912352	0.0571158	0.104375	2.42124e-10	-1.60396e-13	0.00338577	0.517251
		0.0829486	0.232497	0.00995837	-5.38159	0.233855	0.804094	0.0829486	0.145482	0.00995837	0.0655522	0.233855	0.519779	0.0829486	-0.0283006	0.00995837	-0.401244	0.233855	0.746616
		16.8814	9.54813	0.0770496	-0.918534	1.82289	2.42319	16.8814	17.1094	0.0770496	-0.346133	1.82289	2.14644	16.8814	17.7984	0.0770496	-1.44796	1.82289	1.96331
		22.121	6.31243	14.8825	6.42852	16.7468	33.0403	22.121	19.1633	14.8825	14.6159	16.7468	16.8971	22.121	21.3393	14.8825	9.42202	16.7468	16.8935
		52.7517	46.5872	28.6779	-16.036	26.2594	4.07976	52.7517	47.4576	28.6779	21.6867	26.2594	22.6949	52.7517	50.3914	28.6779	17.3125	26.2594	24.5364
		66.8635	72.1688	62.4512	60.6003	29.6185	43.1568	66.8635	57.793	62.4512	43.3515	29.6185	29.1811	66.8635	64.6558	62.4512	33.0669	29.6185	29.3889
		103.414	114.046	74.8043	-468.761	51.0089	58.9417	103.414	97.4395	74.8043	69.0818	51.0089	49.6763	103.414	98.7242	74.8043	48.6816	51.0089	52.5207
		116.86	125.135	104.465	115.572	67.7242	66.5189	116.86	117.804	104.465	87.4077	67.7242	53.5352	116.86	117.074	104.465	83.2221	67.7242	57.6723
		122.069	17.727	106.417	33.5774	111.787	121.611	122.069	76.9786	106.417	80.1469	111.787	106.109	122.069	99.9739	106.417	72.0737	111.787	107.182
		205.165	224.094	125.609	128.191	127.237	134.18	205.165	191.779	125.609	108.084	127.237	115.679	205.165	203.045	125.609	98.5179	127.237	120.202
		227.363	248.323	188.306	102.162	154.483	112.212	227.363	213.926	188.306	133.953	154.483	123.789	227.363	224.379	188.306	129.512	154.483	127.938
		240.199	149.699	209.702	234.592	161.788	171.027	240.199	173.568	209.702	181.867	161.788	159.505	240.199	202.764	209.702	160.599	161.788	159.787
		277.804	255.783	231.311	147.139	204.226	219.581	277.804	225.85	231.311	150.498	204.226	183.924	277.804	247.464	231.311	176.334	204.226	194.055
		377.591	405.35	275.541	328.125	267.787	266.009	377.591	352.38	275.541	200.494	267.787	238.144	377.591	367.022	275.541	189.646	267.787	253.436
		453.477	427.407	313.341	254.439	339.061	350.559	453.477	388.275	313.341	231.228	339.061	292.19	453.477	436.52	313.341	231.136	339.061	309.698
		472.21	502.688	385.453	390.25	360.278	307.459	472.21	447.291	385.453	304.04	360.278	311.729	472.21	464.049	385.453	301.033	360.278	335.52
		594.138	625.652	414.238	499.063	391.401	404.268	594.138	549.529	414.238	327.295	391.401	360.881	594.138	588.511	414.238	291.235	391.401	372.304
		604.117	609.35	461.094	975.515	462.257	475.441	604.117	518.317	461.094	380.857	462.257	422.397	604.117	573.769	461.094	368.578	462.257	434.505
		638.318	683.375	517.644	437.176	531.554	490.814	638.318	605.851	517.644	372.037	531.554	445.445	638.318	628.563	517.644	325.654	531.554	477.017
		1063.15	1127.58	544.767	610.604	598.658	632.997	1063.15	979.09	544.767	454.39	598.658	546.946	1063.15	1036.56	544.767	431.08	598.658	574.85
		1359.81	1353.48	689.694	-1985.93	969.799	991.834	1359.81	1173.52	689.694	653.689	969.799	877.325	1359.81	1319.77	689.694	564.33	969.799	928.801
		1559.83	1658.91	977.356	1228.48	1432.06	1478.51	1559.83	1379.49	977.356	814.055	1432.06	1169.82	1559.83	1517.43	977.356	768.63	1432.06	1345.37
		1739.6	1727.09	1334.18	1487.98	1720.08	1726.64	1739.6	1455.35	1334.18	1007.06	1720.08	1342.17	1739.6	1675.91	1334.18	1001.55	1720.08	1616.28
		1947.66	2057.84	1682.89	2015.75	1806.15	1891.46	1947.66	1667.52	1682.89	1194.48	1806.15	1541.84	1947.66	1927.12	1682.89	1269.2	1806.15	1710.24
		1968.67	2000.43	1827.56	1934.26	1939.3	1986.91	1968.67	1545.24	1827.56	1403.02	1939.3	1467.29	1968.67	1901.11	1827.56	1377.28	1939.3	1812.9
		1999.72	2106.19	1952.13	2000.83	2125.22	2273.18	1999.72	1708.6	1952.13	1278.81	2125.22	1846.29	1999.72	1951.06	1952.13	1500.44	2125.22	2012.43
		2336.52	2423.24	2185.69	2318.84	2583.3	2693.78	2336.52	1990.39	2185.69	1709.42	2583.3	2228.66	2336.52	2277.69	2185.69	1743.35	2583.3	2486.11
		3564.07	3665.62	3420.75	3698.35	3377.41	3494.09	3564.07	2972.44	3420.75	2760.93	3377.41	2800.47	3564.07	3524.07	3420.75	2691.89	3377.41	3149.23
		3756.33	3979.14	4630.28	7807.8	6291.75	6200.51	3756.33	3207.08	4630.28	3885.66	6291.75	6279.39	3756.33	3650.4	4630.28	3698.23	6291.75	6179.28
		-0.1189	-0.65379	-754.063	-1516.01	-0.391936	-3.45778	-0.1189	0.182807	-754.063	-734.474	-0.391936	0.481341	-0.1189	0.0928824	-754.063	-420.401	-0.391936	-0.0581716
		-1.81392e-09	2.02873e-13	-3.00578e-09	-1.7053e-13	-0.0006224	0.943546	-1.81392e-09	-1.17538e-13	-3.00578e-09	-8.52651e-14	-0.0006224	-0.511295	-1.81392e-09	3.72602e-13	-3.00578e-09	1.7255e-13	-0.0006224	0.314462
		1.18215e-11	-3.44982e-13	-5.50162e-10	0	-2.30176e-11	6.83509e-14	1.18215e-11	-2.51953e-13	-5.50162e-10	-2.84217e-14	-2.30176e-11	4.02023e-13	1.18215e-11	1.10567e-13	-5.50162e-10	-2.29393e-13	-2.30176e-11	-1.33612e-13
		3.28546e-10	1.42535e-13	-3.7329e-10	3.10278e-14	2.27281e-10	4.00795e-13	3.28546e-10	-8.93161e-13	-3.7329e-10	-4.0099e-15	2.27281e-10	1.37854e-13	3.28546e-10	-2.02865e-13	-3.7329e-10	-3.60307e-13	2.27281e-10	-3.58126e-13
		0.0571013	-0.0342843	0.0514737	2.13605	1.01063e-09	-4.57639e-13	0.0571013	0.209216	0.0514737	1.23805	1.01063e-09	-9.52214e-14	0.0571013	0.104362	0.0514737	-0.00590229	1.01063e-09	-1.96097e-13
		0.0829349	0.232479	0.0991086	-0.741802	0.114843	2.78666	0.0829349	0.145467	0.0991086	0.506572	0.114843	0.278813	0.0829349	-0.0283134	0.0991086	-0.747215	0.114843	0.679205
		16.8814	9.54809	0.182903	-3.59927	0.560528	3.85755	16.8814	17.1094	0.182903	-1.65681	0.560528	2.85099	16.8814	17.7984	0.182903	-4.77039	0.560528	2.23167
		22.1209	6.3124	7.35891	5.67929	9.18523	-3.96104	22.1209	19.1633	7.35891	-3.49368	9.18523	5.2483	22.1209	21.3393	7.35891	3.38672	9.18523	5.29476
		52.7517	46.5872	13.8668	25.2133	17.6283	14.6681	52.7517	47.4576	13.8668	5.50395	17.6283	7.33263	52.7517	50.3914	13.8668	11.0246	17.6283	11.2775
		66.8634	72.1688	15.5567	-10.9897	48.3991	22.5311	66.8634	57.7929	15.5567	21.84	48.3991	44.7534	66.8634	64.6557	15.5567	19.2977	48.3991	43.2943
		103.414	114.046	50.2861	59.9371	64.1616	8.22625	103.414	97.4395	50.2861	34.072	64.1616	58.2397	103.414	98.7241	50.2861	29.7546	64.1616	49.4548
		116.86	125.135	63.611	8.77965	81.0162	48.6825	116.86	117.804	63.611	42.1764	81.0162	36.5558	116.86	117.074	63.611	49.0509	81.0162	65.7045
		122.069	17.727	81.3591	38.2744	118.897	95.7696	122.069	76.9785	81.3591	15.3129	118.897	111.883	122.069	99.9739	81.3591	40.2502	118.897	102.492
		205.165	224.094	112.796	125.486	150.069	120.729	205.165	191.779	112.796	81.2124	150.069	95.38	205.165	203.044	112.796	83.4477	150.069	118.472
		227.363	248.323	152.708	99.0394	167.902	177.846	227.363	213.926	152.708	74.1584	167.902	152.14	227.363	224.379	152.708	71.8093	167.902	155.064
		240.199	149.699	172.755	189.245	199.876	152.502	240.199	173.568	172.755	131.348	199.876	161.17	240.199	202.764	172.755	138.537	199.876	180.447
		277.804	255.783	182.863	206.747	263.016	266.906	277.804	225.85	182.863	138.328	263.016	199.229	277.804	247.464	182.863	130.136	263.016	231.204
		377.591	405.35	212.704	164.801	300.7	277.825	377.591	352.38	212.704	155.009	300.7	276.66	377.591	367.022	212.704	163.719	300.7	275.45
		453.477	427.407	278.813	269.371	321.92	295.571	453.477	388.275	278.813	197.302	321.92	300.395	453.477	436.52	278.813	225.792	321.92	247.139
		472.21	502.688	307.573	331.379	385.739	404.058	472.21	447.291	307.573	239.914	385.739	324.45	472.21	464.049	307.573	242.716	385.739	343.38
		594.138	625.652	407.779	385.941	462.66	474.058	594.138	549.529	407.779	282.497	462.66	340.98	594.138	588.511	407.779	317.323	462.66	400.309
		604.117	609.35	474.98	454.154	506.303	370.814	604.117	518.317	474.98	320.538	506.303	415.237	604.117	573.769	474.98	358.427	506.303	425.107
		638.318	683.375	515.365	539.316	517.085	214.189	638.318	605.851	515.365	370.729	517.085	468.654	638.318	628.563	515.365	371.066	517.085	466.153
		1063.15	1127.58	610.494	605.665	799.468	567.655	1063.15	979.09	610.494	458.946	799.468	739.72	1063.15	1036.56	610.494	491.575	799.468	697.215
		1359.81	1353.48	1047.22	1145.41	1078.95	1133.94	1359.81	1173.52	1047.22	804.477	1078.95	982.743	1359.81	1319.77	1047.22	913.508	1078.95	1006.19
		1559.83	1658.91	1432.61	1483.61	1280.43	746.429	1559.83	1379.49	1432.61	953.181	1280.43	1095.75	1559.83	1517.43	1432.61	1177.39	1280.43	1138.02
		1739.6	1727.09	1814.94	1919.61	1638.24	1597.52	1739.6	1455.35	1814.94	1044.33	1638.24	1340.96	1739.6	1675.91	1814.94	1237.16	1638.24	1446.97
		1947.66	2057.85	2029.25	2325.08	1909.93	2002.45	1947.66	1667.52	2029.25	1493.82	1909.93	1577.22	1947.66	1927.12	2029.25	1569.6	1909.93	1731.7
		1968.67	2000.43	2159.12	2122.5	2114.49	2431.88	1968.67	1545.24	2159.12	1442.64	2114.49	1615.62	1968.67	1901.11	2159.12	1637.56	2114.49	1925.41
		1999.72	2106.19	2228.9	897.647	2163.16	2165.87	1999.72	1708.6	2228.9	1378.22	2163.16	1860.3	1999.72	1951.06	2228.9	1733.89	2163.16	2040.83
		2336.52	2423.24	2377.97	2549.01	2310.43	2462.85	2336.52	1990.39	2377.97	1973.06	2310.43	2022.72	2336.52	2277.69	2377.97	2032.74	2310.43	2239.19
		3564.07	3665.62	2808.05	4767.11	3422.01	3619.47	3564.07	2972.44	2808.05	1827.77	3422.01	3153.7	3564.07	3524.07	2808.05	2005.33	3422.01	3455.2
		3756.33	3979.14	3283.7	3194.87	3993.44	1473.59	3756.33	3207.08	3283.7	2494.71	3993.44	2875.91	3756.33	3650.4	3283.7	2720.83	3993.44	3235.14
		-0.118886	-0.653777	-173.667	-147.153	-0.130388	1.91893	-0.118886	0.182821	-173.667	-236.77	-0.130388	-0.00758749	-0.118886	0.0928985	-173.667	-206.262	-0.130388	0.280477
		-1.82888e-09	-1.34761e-13	-0.0856584	-4.07855	-1.06572e-09	3.67954e-13	-1.82888e-09	-2.566e-13	-0.0856584	0.324312	-1.06572e-09	1.28405e-13	-1.82888e-09	5.82506e-14	-0.0856584	0.202731	-1.06572e-09	-5.84321e-24
		-1.79853e-10	2.10737e-14	2.5384e-11	2.38792e-13	-6.40035e-10	-2.68933e-14	-1.79853e-10	2.92142e-14	2.5384e-11	-4.31375e-14	-6.40035e-10	-7.23012e-14	-1.79853e-10	-8.66723e-14	2.5384e-11	1.42109e-14	-6.40035e-10	-2.01035e-13
		1.4322e-10	-3.29865e-13	6.21746e-10	1.11343e-13	1.03684e-09	-9.62542e-14	1.4322e-10	3.32521e-13	6.21746e-10	-3.74778e-13	1.03684e-09	-2.70513e-13	1.4322e-10	-1.80758e-14	6.21746e-10	2.33333e-13	1.03684e-09	-2.84217e-13
		0.0571158	-0.0342706	1.22368e-09	-4.09322e-13	0.0363392	3.87408	0.0571158	0.209228	1.22368e-09	5.73484e-14	0.0363392	0.0285781	0.0571158	0.104375	1.22368e-09	-1.27898e-13	0.0363392	-0.074044
		0.0829486	0.232497	0.0840658	1.53664	0.176812	-1.6319	0.0829486	0.145482	0.0840658	0.593614	0.176812	-0.0717199	0.0829486	-0.0283006	0.0840658	-1.06053	0.176812	0.034705
		16.8814	9.54813	0.108327	0.835065	2.67103	7.95667	16.8814	17.1094	0.108327	0.84864	2.67103	0.343914	16.8814	17.7984	0.108327	-0.0654192	2.67103	-1.14728
		22.121	6.31243	12.8728	11.4661	8.2711	-4.08213	22.121	19.1633	12.8728	7.55735	8.2711	6.47214	22.121	21.3393	12.8728	5.42716	8.2711	6.07966
		52.7517	46.5872	14.4823	17.8057	15.3405	38.7109	52.7517	47.4576	14.4823	10.2792	15.3405	3.08009	52.7517	50.3914	14.4823	8.67122	15.3405	2.43809
		66.8635	72.1688	55.5827	56.8567	29.4039	-218.287	66.8635	57.793	55.5827	44.4577	29.4039	20.0946	66.8635	64.6558	55.5827	43.4432	29.4039	16.3815
		103.414	114.046	85.4783	136.969	55.6455	47.8088	103.414	97.4395	85.4783	33.3448	55.6455	47.6577	103.414	98.7242	85.4783	27.9791	55.6455	47.7057
		116.86	125.135	91.4782	14.6934	78.1299	25.8216	116.86	117.804	91.4782	37.7291	78.1299	37.0353	116.86	117.074	91.4782	47.8717	78.1299	50.3349
		122.069	17.727	119.737	147.757	92.8529	69.7928	122.069	76.9786	119.737	85.1537	92.8529	63.1383	122.069	99.9739	119.737	85.2676	92.8529	62.3236
		205.165	224.094	123.173	68.0971	96.0726	136.34	205.165	191.779	123.173	74.0225	96.0726	76.4241	205.165	203.045	123.173	69.0377	96.0726	78.6915
		227.363	248.323	146.096	-38.7689	162.275	179.523	227.363	213.926	146.096	117.984	162.275	130.523	227.363	224.379	146.096	122.153	162.275	137.8
		240.199	149.699	228.496	316.993	213.654	222.411	240.199	173.568	228.496	158.426	213.654	165.368	240.199	202.764	228.496	171.67	213.654	187.663
		277.804	255.783	249.934	344.234	245.206	143.253	277.804	225.85	249.934	187.351	245.206	112.053	277.804	247.464	249.934	182.437	245.206	129.903
		377.591	405.35	276.85	205.067	263.04	280.927	377.591	352.38	276.85	103.068	263.04	209.596	377.591	367.022	276.85	136.542	263.04	222.789
		453.477	427.407	343.441	187.916	293.022	334.765	453.477	388.275	343.441	220.081	293.022	224.613	453.477	436.52	343.441	222.374	293.022	250.072
		472.21	502.688	358.373	410.086	306.498	328.625	472.21	447.291	358.373	261.721	306.498	245.142	472.21	464.049	358.373	251.376	306.498	265.066
		594.138	625.652	432.576	-1710.19	370.195	269.627	594.138	549.529	432.576	293.677	370.195	286.467	594.138	588.511	432.576	302.552	370.195	305.915
		604.117	609.35	485.263	455.246	498.539	456.382	604.117	518.317	485.263	347.763	498.539	373.438	604.117	573.769	485.263	365.899	498.539	403.799
		638.318	683.375	579.963	528.034	558.256	520.945	638.318	605.851	579.963	275.263	558.256	316.875	638.318	628.563	579.963	274.501	558.256	348.668
		1063.15	1127.58	704.366	586.678	702.504	678.707	1063.15	979.09	704.366	497.982	702.504	572.293	1063.15	1036.56	704.366	518.53	702.504	610.179
		1359.81	1353.48	990.474	724.712	1055.08	1049.59	1359.81	1173.52	990.474	772.539	1055.08	828.621	1359.81	1319.77	990.474	774.771	1055.08	917.016
		1559.83	1658.91	1208.7	1095.8	1508.28	1411.32	1559.83	1379.49	1208.7	902.869	1508.28	1093.05	1559.83	1517.43	1208.7	885.845	1508.28	1320.81
		1739.6	1727.09	1527.16	1493.22	1775.96	1995.74	1739.6	1455.35	1527.16	1009.37	1775.96	1281.72	1739.6	1675.91	1527.16	1047.45	1775.96	1499.51
		1947.66	2057.84	1892.15	2056.54	1848.78	1895.93	1947.66	1667.52	1892.15	1360.03	1848.78	1366.94	1947.66	1927.12	1892.15	1674.34	1848.78	1604.37
		1968.67	2000.43	2005.61	2107.16	1930.8	2127.76	1968.67	1545.24	2005.61	1496.14	1930.8	1528.73	1968.67	1901.11	2005.61	1355.2	1930.8	1683.82
		1999.72	2106.19	2039.04	1903.15	2036.68	2153.46	1999.72	1708.6	2039.04	1566.34	2036.68	1399.04	1999.72	1951.06	2039.04	1512.55	2036.68	1787.48
		2336.52	2423.24	2096.03	2028.22	2081.19	2404.37	2336.52	1990.39	2096.03	1530.4	2081.19	1449.02	2336.52	2277.69	2096.03	1590.43	2081.19	1773.95
		3564.07	3665.62	3230.01	3075.58	3323.87	1747.41	3564.07	2972.44	3230.01	2330.57	3323.87	2468.62	3564.07	3524.07	3230.01	2361.79	3323.87	2557.65
		3756.33	3979.14	3771.93	4189.74	3625.12	3994.18	3756.33	3207.08	3771.93	2793.18	3625.12	2660.49	3756.33	3650.4	3771.93	2923.68	3625.12	3086.47
		-0.118886	-0.653777	-124.802	-1577.84	-0.339883	-1.11633	-0.118886	0.182821	-124.802	-118.657	-0.339883	0.551609	-0.118886	0.0928985	-124.802	-153.416	-0.339883	-0.45518
		-1.82888e-09	-1.34761e-13	-0.111325	0.96426	-0.2091	1.33066	-1.82888e-09	-2.566e-13	-0.111325	0.431652	-0.2091	0.516892	-1.82888e-09	5.82506e-14	-0.111325	0.258051	-0.2091	0.00889124
		-1.79853e-10	2.10737e-14	-0.10743	2.55951	-0.0839249	2.06741	-1.79853e-10	2.92142e-14	-0.10743	0.181077	-0.0839249	0.0163636	-1.79853e-10	-8.66723e-14	-0.10743	-0.0330223	-0.0839249	0.184109
		1.4322e-10	-3.29865e-13	-0.0643896	-14.4999	1.05028e-09	5.80707e-13	1.4322e-10	3.32521e-13	-0.0643896	-0.238558	1.05028e-09	6.21625e-13	1.4322e-10	-1.80758e-14	-0.0643896	0.487957	1.05028e-09	-1.62281e-13
		0.0571158	-0.0342706	-5.91075e-10	1.61404e-16	1.53782e-09	-4.56325e-14	0.0571158	0.209228	-5.91075e-10	-3.73589e-13	1.53782e-09	-4.26326e-14	0.0571158	0.104375	-5.91075e-10	1.11197e-13	1.53782e-09	-1.14278e-13
		0.0829486	0.232497	3.77496e-10	6.1747e-13	1.7152e-09	1.59319e-13	0.0829486	0.145482	3.77496e-10	-1.02699e-13	1.7152e-09	3.83693e-13	0.0829486	-0.0283006	3.77496e-10	1.14572e-13	1.7152e-09	2.27965e-13
		16.8814	9.54813	1.09671e-09	-3.128e-13	3.04891	12.7569	16.8814	17.1094	1.09671e-09	8.84883e-14	3.04891	4.56018	16.8814	17.7984	1.09671e-09	-1.14572e-13	3.04891	3.26692
		22.121	6.31243	14.159	11.3413	7.07804	6.87208	22.121	19.1633	14.159	13.5076	7.07804	7.00167	22.121	21.3393	14.159	12.57	7.07804	9.2167
		52.7517	46.5872	25.6359	10.397	33.2682	14.9333	52.7517	47.4576	25.6359	17.8249	33.2682	29.2417	52.7517	50.3914	25.6359	22.1598	33.2682	29.9627
		66.8635	72.1688	51.4964	46.7375	51.7786	43.9249	66.8635	57.793	51.4964	43.0166	51.7786	44.6564	66.8635	64.6558	51.4964	41.9983	51.7786	41.0583
		103.414	114.046	75.7897	-52.8125	64.2638	121.395	103.414	97.4395	75.7897	48.7133	64.2638	60.1477	103.414	98.7242	75.7897	53.4079	64.2638	60.1186
		116.86	125.135	118.722	131.609	116.775	149.932	116.86	117.804	118.722	93.6761	116.775	103.647	116.86	117.074	118.722	93.0216	116.775	92.4492
		122.069	17.727	158.194	26.7383	150.44	165.333	122.069	76.9786	158.194	137.061	150.44	129.443	122.069	99.9739	158.194	118.403	150.44	122.002
		205.165	224.094	177.197	66.7827	179.296	88.248	205.165	191.779	177.197	127.313	179.296	90.7427	205.165	203.045	177.197	114.516	179.296	114.733
		227.363	248.323	202.98	189.205	212.632	246.404	227.363	213.926	202.98	164.744	212.632	174.833	227.363	224.379	202.98	158.468	212.632	168.021
		240.199	149.699	233.953	168.889	232.701	287.367	240.199	173.568	233.953	118.295	232.701	189.608	240.199	202.764	233.953	133.79	232.701	166.835
		277.804	255.783	250.595	276.91	243.613	271.018	277.804	225.85	250.595	207.288	243.613	217.431	277.804	247.464	250.595	195.932	243.613	205.722
		377.591	405.35	327.91	303.493	343.7	316.458	377.591	352.38	327.91	220.923	343.7	268.459	377.591	367.022	327.91	217.715	343.7	259.095
		453.477	427.407	404.993	440.559	406.219	443.531	453.477	388.275	404.993	320.961	406.219	350.576	453.477	436.52	404.993	316.318	406.219	345.828
		472.21	502.688	435.839	488.232	430.246	461.808	472.21	447.291	435.839	361.718	430.246	323.135	472.21	464.049	435.839	346.875	430.246	318.379
		594.138	625.652	501.964	385.6	487.427	542.7	594.138	549.529	501.964	401.29	487.427	407.426	594.138	588.511	501.964	396.468	487.427	412.572
		604.117	609.35	546.422	562.939	599.794	575.758	604.117	518.317	546.422	349.377	599.794	401.396	604.117	573.769	546.422	348.096	599.794	406.387
		638.318	683.375	734.775	815.648	771.239	693.471	638.318	605.851	734.775	499.113	771.239	643.301	638.318	628.563	734.775	549.575	771.239	645.431
		1063.15	1127.58	812.539	319.949	1031.67	957.262	1063.15	979.09	812.539	659.185	1031.67	819.249	1063.15	1036.56	812.539	630.649	1031.67	775.768
		1359.81	1353.48	1024.29	1015.09	1332.36	1140.05	1359.81	1173.52	1024.29	804.073	1332.36	1055.96	1359.81	1319.77	1024.29	818.154	1332.36	954.115
		1559.83	1658.91	1291.44	1175.16	1421.85	1263.59	1559.83	1379.49	1291.44	986.489	1421.85	972.737	1559.83	1517.43	1291.44	964.946	1421.85	991.657
		1739.6	1727.09	1597.2	1606.2	1572.56	1592.29	1739.6	1455.35	1597.2	1243.84	1572.56	1198.61	1739.6	1675.91	1597.2	1288.73	1572.56	1257.82
		1947.66	2057.84	1765.83	1738.09	1708.7	1649.6	1947.66	1667.52	1765.83	1292.86	1708.7	1283.29	1947.66	1927.12	1765.83	1341.29	1708.7	1365.83
		1968.67	2000.43	1950.59	2048.86	1786.8	1806.43	1968.67	1545.24	1950.59	1613.95	1786.8	1352.61	1968.67	1901.11	1950.59	1755.3	1786.8	1417.7
		1999.72	2106.19	1996.34	1992.68	1866.71	1845.1	1999.72	1708.6	1996.34	1361.9	1866.71	1411.65	1999.72	1951.06	1996.34	1504.73	1866.71	1486.24
		2336.52	2423.24	2026.39	2170.97	1939.37	1983.49	2336.52	1990.39	2026.39	1394.9	1939.37	1616.65	2336.52	2277.69	2026.39	1528.1	1939.37	1785.96
		3564.07	3665.62	2503.39	2943.39	2059.09	2169.66	3564.07	2972.44	2503.39	1855.24	2059.09	1442.73	3564.07	3524.07	2503.39	2037.2	2059.09	1593.03
		3756.33	3979.14	3797.91	3977.59	3824.08	4007.04	3756.33	3207.08	3797.91	2973.38	3824.08	2977.22	3756.33	3650.4	3797.91	3137.97	3824.08	3217.36
		-0.118886	-0.653777	-39.0443	8.80767	-0.209571	0.613278	-0.118886	0.182821	-39.0443	-41.5011	-0.209571	-0.0846786	-0.118886	0.0928985	-39.0443	-29.4287	-0.209571	-0.0744487
		-1.82888e-09	-1.34761e-13	-0.117063	0.366457	1.04163e-09	-1.4409e-13	-1.82888e-09	-2.566e-13	-0.117063	0.0238477	1.04163e-09	4.83169e-13	-1.82888e-09	5.82506e-14	-0.117063	-1.36309	1.04163e-09	2.86224e-14
		-1.79853e-10	2.10737e-14	-0.00934627	-0.0432743	1.99282e-09	8.72463e-14	-1.79853e-10	2.92142e-14	-0.00934627	-0.0679524	1.99282e-09	1.98952e-13	-1.79853e-10	-8.66723e-14	-0.00934627	-0.503421	1.99282e-09	8.52651e-14
		1.4322e-10	-3.29865e-13	-6.58553e-10	2.94316e-14	2.39315e-09	-1.40396e-13	1.4322e-10	3.32521e-13	-6.58553e-10	-1.05205e-13	2.39315e-09	1.87416e-14	1.4322e-10	-1.80758e-14	-6.58553e-10	5.85929e-14	2.39315e-09	7.77764e-13
		0.0571158	-0.0342706	-3.05217e-10	-7.64168e-14	0.0429789	-0.0227674	0.0571158	0.209228	-3.05217e-10	2.11245e-13	0.0429789	-0.376427	0.0571158	0.104375	-3.05217e-10	-3.99944e-13	0.0429789	-0.124794
		0.0829486	0.232497	2.30013e-09	-1.7154e-13	0.183945	-0.36237	0.0829486	0.145482	2.30013e-09	7.6783e-14	0.183945	-0.559035	0.0829486	-0.0283006	2.30013e-09	-5.85929e-14	0.183945	-0.323312
		16.8814	9.54813	0.0584231	-7.53202	0.958574	5.85894	16.8814	17.1094	0.0584231	-0.22202	0.958574	-0.453742	16.8814	17.7984	0.0584231	-0.307592	0.958574	1.0954
		22.121	6.31243	5.91675	3.89742	16.3968	31.505	22.121	19.1633	5.91675	4.25553	16.3968	14.3984	22.121	21.3393	5.91675	5.69199	16.3968	13.5557
		52.7517	46.5872	21.3934	12.0701	19.248	14.5625	52.7517	47.4576	21.3934	14.4295	19.248	16.2475	52.7517	50.3914	21.3934	14.1504	19.248	16.6052
		66.8635	72.1688	41.9907	23.5216	52.2898	61.1637	66.8635	57.793	41.9907	26.4907	52.2898	45.2063	66.8635	64.6558	41.9907	38.2829	52.2898	48.2119
		103.414	114.046	63.1673	100.79	66.7837	88.7927	103.414	97.4395	63.1673	34.0091	66.7837	63.7291	103.414	98.7242	63.1673	50.0358	66.7837	52.5313
		116.86	125.135	83.4957	65.1195	70.3701	3.98214	116.86	117.804	83.4957	47.3721	70.3701	53.2122	116.86	117.074	83.4957	48.016	70.3701	67.6767
		122.069	17.727	110.264	126.833	114.671	95.0006	122.069	76.9786	110.264	84.9668	114.671	90.7328	122.069	99.9739	110.264	88.4932	114.671	94.3796
		205.165	224.094	139.199	27.8121	119.585	129.329	205.165	191.779	139.199	71.875	119.585	96.6766	205.165	203.045	139.199	72.1709	119.585	104.866
		227.363	248.323	157.572	157.52	159.979	160.099	227.363	213.926	157.572	148.356	159.979	143.448	227.363	224.379	157.572	128.411	159.979	146.553
		240.199	149.699	174.109	173.614	204.497	199.597	240.199	173.568	174.109	157.037	204.497	165.321	240.199	202.764	174.109	156.419	204.497	176.278
		277.804	255.783	208.206	257.559	224.3	217.759	277.804	225.85	208.206	118.689	224.3	206.622	277.804	247.464	208.206	147.13	224.3	193.85
		377.591	405.35	282.278	343.084	308.466	318.799	377.591	352.38	282.278	239.608	308.466	279.419	377.591	367.022	282.278	219.071	308.466	283.215
		453.477	427.407	321.931	219.11	336.121	350.732	453.477	388.275	321.931	153.284	336.121	289.283	453.477	436.52	321.931	177.132	336.121	293.392
		472.21	502.688	404.44	473.964	388.988	375.463	472.21	447.291	404.44	306.497	388.988	323.72	472.21	464.049	404.44	286.262	388.988	329.909
		594.138	625.652	462.587	437.379	537.29	584.384	594.138	549.529	462.587	280.073	537.29	515.854	594.138	588.511	462.587	257.098	537.29	501.647
		604.117	609.35	491.879	570.644	557.286	489.412	604.117	518.317	491.879	422.943	557.286	391.683	604.117	573.769	491.879	414.911	557.286	431.281
		638.318	683.375	636.043	651.78	617.134	507.314	638.318	605.851	636.043	344.716	617.134	488.606	638.318	628.563	636.043	315.777	617.134	514.949
		1063.15	1127.58	786.266	852.259	866.576	784.073	1063.15	979.09	786.266	653.038	866.576	650.509	1063.15	1036.56	786.266	642.636	866.576	723.888
		1359.81	1353.48	1051.47	1248.42	1042.01	1126.86	1359.81	1173.52	1051.47	844.577	1042.01	915.337	1359.81	1319.77	1051.47	890.811	1042.01	961.29
		1559.83	1658.91	1452.6	1608.64	1160.49	1022.46	1559.83	1379.49	1452.6	1198.22	1160.49	972.965	1559.83	1517.43	1452.6	1208.74	1160.49	958.856
		1739.6	1727.09	1750.59	1919.77	1486.22	1560.33	1739.6	1455.35	1750.59	1369.27	1486.22	1212.08	1739.6	1675.91	1750.59	1469.24	1486.22	1332.56
		1947.66	2057.84	1977.3	2473.48	1877.73	1951.32	1947.66	1667.52	1977.3	1610.37	1877.73	1563.12	1947.66	1927.12	1977.3	1631.63	1877.73	1719.68
		1968.67	2000.43	2240.5	2764.31	2035.8	2108.76	1968.67	1545.24	2240.5	2076.07	2035.8	1667.75	1968.67	1901.11	2240.5	1878.48	2035.8	1849.81
		1999.72	2106.19	2414.91	2223.38	2252.34	2406.76	1999.72	1708.6	2414.91	1736.91	2252.34	1935.66	1999.72	1951.06	2414.91	1967.88	2252.34	2136.54
		2336.52	2423.24	2675.17	2668.92	2664.41	2673.49	2336.52	1990.39	2675.17	1922.24	2664.41	2287.25	2336.52	2277.69	2675.17	2226.05	2664.41	2438.44
		3564.07	3665.62	2741.47	4311.9	3506.23	3673.82	3564.07	2972.44	2741.47	2293.7	3506.23	3003.12	3564.07	3524.07	2741.47	2284.62	3506.23	3338.54
		3756.33	3979.14	3101.83	3040.34	4648.43	4449.95	3756.33	3207.08	3101.83	2144.68	4648.43	4190.8	3756.33	3650.4	3101.83	2448.01	4648.43	4094.09
		-0.118886	-0.653777	-51.9414	-4068.58	-0.148117	-1.51343	-0.118886	0.182821	-51.9414	-66.1804	-0.148117	-0.708222	-0.118886	0.0928985	-51.9414	-53.6345	-0.148117	-2.11423
		-1.82888e-09	-1.34761e-13	-0.0905517	29.4625	-0.0719871	-4.88589	-1.82888e-09	-2.566e-13	-0.0905517	-1.81049	-0.0719871	-0.924332	-1.82888e-09	5.82506e-14	-0.0905517	-0.542928	-0.0719871	-1.08805
		-1.79853e-10	2.10737e-14	-0.0255693	-1.67158	-3.40969e-09	9.01533e-13	-1.79853e-10	2.92142e-14	-0.0255693	-0.512824	-3.40969e-09	1.13643e-13	-1.79853e-10	-8.66723e-14	-0.0255693	-0.810772	-3.40969e-09	-1.13687e-13
		1.4322e-10	-3.29865e-13	-2.3277e-10	3.25123e-13	-7.72855e-10	1.31536e-12	1.4322e-10	3.32521e-13	-2.3277e-10	2.29827e-13	-7.72855e-10	2.27417e-13	1.4322e-10	-1.80758e-14	-2.3277e-10	2.37778e-13	-7.72855e-10	-1.13687e-13
		0.0571158	-0.0342706	2.43467e-10	-2.48161e-13	8.65503e-10	1.92436e-12	0.0571158	0.209228	2.43467e-10	-5.34888e-13	8.65503e-10	3.43718e-13	0.0571158	0.104375	2.43467e-10	2.62463e-13	8.65503e-10	2.23149e-13
		0.0829486	0.232497	8.01435e-10	-1.83014e-13	0.0967646	2.38863	0.0829486	0.145482	8.01435e-10	-1.01929e-13	0.0967646	0.0275683	0.0829486	-0.0283006	8.01435e-10	-1.04041e-14	0.0967646	-0.268712
		16.8814	9.54813	0.0432043	-5.67396	1.54396	-73.7777	16.8814	17.1094	0.0432043	-0.621768	1.54396	-4.56468	16.8814	17.7984	0.0432043	-0.482438	1.54396	0.242859
		22.121	6.31243	9.00392	-1256.07	2.48523	-11.2005	22.121	19.1633	9.00392	23.7204	2.48523	0.481171	22.121	21.3393	9.00392	-4.55009	2.48523	-0.767754
		52.7517	46.5872	15.6398	1.32069	7.09761	112.104	52.7517	47.4576	15.6398	2.06643	7.09761	9.32206	52.7517	50.3914	15.6398	1.29571	7.09761	9.07674
		66.8635	72.1688	21.8031	54.1827	16.2557	33.1403	66.8635	57.793	21.8031	13.394	16.2557	12.4561	66.8635	64.6558	21.8031	13.5912	16.2557	10.5662
		103.414	114.046	21.8902	47.1409	19.0274	-279.048	103.414	97.4395	21.8902	11.0166	19.0274	4.98825	103.414	98.7242	21.8902	17.0558	19.0274	11.9437
		116.86	125.135	38.5613	-505.503	23.1736	-1173.73	116.86	117.804	38.5613	20.4592	23.1736	14.926	116.86	117.074	38.5613	21.4015	23.1736	5.50035
		122.069	17.727	55.4757	-89.2767	33.4566	-38.9764	122.069	76.9786	55.4757	-59.7473	33.4566	20.2645	122.069	99.9739	55.4757	28.4126	33.4566	24.8131
		205.165	224.094	67.376	-92.8026	40.4595	512.091	205.165	191.779	67.376	38.6101	40.4595	-56.3854	205.165	203.045	67.376	42.4554	40.4595	34.2241
		227.363	248.323	154.021	134.737	76.6816	-20.6795	227.363	213.926	154.021	69.5724	76.6816	49.1867	227.363	224.379	154.021	100.662	76.6816	69.8732
		240.199	149.699	169.875	17.5966	162.386	19.03	240.199	173.568	169.875	61.5794	162.386	64.2809	240.199	202.764	169.875	84.2058	162.386	80.1094
		277.804	255.783	196.508	205.095	179.186	227.889	277.804	225.85	196.508	130.499	179.186	136.624	277.804	247.464	196.508	126.774	179.186	131.975
		377.591	405.35	253.789	281.322	251.019	166.472	377.591	352.38	253.789	186.623	251.019	183.542	377.591	367.022	253.789	190.984	251.019	190.327
		453.477	427.407	297.979	277.674	257.075	299.404	453.477	388.275	297.979	170.484	257.075	196.125	453.477	436.52	297.979	189.855	257.075	197.129
		472.21	502.688	326.21	212.063	272.341	282.168	472.21	447.291	326.21	202.792	272.341	172.813	472.21	464.049	326.21	181.122	272.341	192.205
		594.138	625.652	367.202	385.252	335.293	244.856	594.138	549.529	367.202	280.802	335.293	265.351	594.138	588.511	367.202	278.882	335.293	256.961
		604.117	609.35	473.064	492.058	462.788	434.025	604.117	518.317	473.064	336.138	462.788	311.358	604.117	573.769	473.064	357.043	462.788	366.856
		638.318	683.375	527.734	296.499	496.339	179.309	638.318	605.851	527.734	251.083	496.339	242.984	638.318	628.563	527.734	217.494	496.339	245.589
		1063.15	1127.58	741.357	917.195	720.066	665.398	1063.15	979.09	741.357	504.745	720.066	462.236	1063.15	1036.56	741.357	546.343	720.066	522.524
		1359.81	1353.48	956.042	1091.56	960.293	993.609	1359.81	1173.52	956.042	584.342	960.293	606.669	1359.81	1319.77	956.042	640.673	960.293	721.436
		1559.83	1658.91	1205.16	1100.43	1213.94	1138.7	1559.83	1379.49	1205.16	831.904	1213.94	829.818	1559.83	1517.43	1205.16	825.474	1213.94	889.167
		1739.6	1727.09	1425.19	13496.4	1565.96	1324.24	1739.6	1455.35	1425.19	975.421	1565.96	1048.54	1739.6	1675.91	1425.19	1381.28	1565.96	1074.2
		1947.66	2057.84	1629.69	1605.79	1635.94	39701.6	1947.66	1667.52	1629.69	1048.69	1635.94	1502.96	1947.66	1927.12	1629.69	1068.63	1635.94	1569.5
		1968.67	2000.43	1836.54	1917.39	1817.35	1797.05	1968.67	1545.24	1836.54	1245.3	1817.35	1288.53	1968.67	1901.11	1836.54	1272.76	1817.35	1316.06
		1999.72	2106.19	2014.3	2075.25	1996.71	2153.58	1999.72	1708.6	2014.3	1594.35	1996.71	1594.69	1999.72	1951.06	2014.3	1661.05	1996.71	1738.72
		2336.52	2423.24	2058.58	1906.77	2064.26	1896.58	2336.52	1990.39	2058.58	1409.21	2064.26	1498.1	2336.52	2277.69	2058.58	1507.87	2064.26	1566.98
		3564.07	3665.62	3284.66	2455.7	3793.86	3255.46	3564.07	2972.44	3284.66	2196.29	3793.86	2971.26	3564.07	3524.07	3284.66	2212.45	3793.86	2990.09
		3756.33	3979.14	3885.8	3969.93	4234.59	2374.23	3756.33	3207.08	3885.8	3023.68	4234.59	2805.24	3756.33	3650.4	3885.8	2931.81	4234.59	3171.23
		-0.118886	-0.653777	-308.808	68.3974	-0.134281	1.16123	-0.118886	0.182821	-308.808	-435.02	-0.134281	0.0115904	-0.118886	0.0928985	-308.808	-342.238	-0.134281	-0.0292012
		-1.82888e-09	-1.34761e-13	-0.0594516	5.86976	-9.39929e-10	-1.04117e-13	-1.82888e-09	-2.566e-13	-0.0594516	-2.87489	-9.39929e-10	2.27704e-14	-1.82888e-09	5.82506e-14	-0.0594516	-3.23443	-9.39929e-10	9.11515e-14
		-1.79853e-10	2.10737e-14	-1.48282e-09	7.8785e-14	-2.46603e-10	-1.01284e-13	-1.79853e-10	2.92142e-14	-1.48282e-09	8.50563e-14	-2.46603e-10	7.61919e-14	-1.79853e-10	-8.66723e-14	-1.48282e-09	-5.62903e-14	-2.46603e-10	5.4641e-13
		1.4322e-10	-3.29865e-13	-1.91987e-10	-4.12134e-13	1.34802e-09	3.03068e-13	1.4322e-10	3.32521e-13	-1.91987e-10	3.61715e-13	1.34802e-09	-2.21722e-13	1.4322e-10	-1.80758e-14	-1.91987e-10	-8.53951e-14	1.34802e-09	5.09571e-14
		0.0571158	-0.0342706	1.29848e-09	-1.6405e-13	0.0120336	-3.64587	0.0571158	0.209228	1.29848e-09	3.27059e-13	0.0120336	0.220724	0.0571158	0.104375	1.29848e-09	5.82092e-13	0.0120336	0.104515
		0.0829486	0.232497	0.0338246	-3.56099	0.123449	-0.268123	0.0829486	0.145482	0.0338246	0.0909619	0.123449	0.756881	0.0829486	-0.0283006	0.0338246	0.33334	0.123449	0.58258
		16.8814	9.54813	0.0590156	-1.75783	8.4186	4.94398	16.8814	17.1094	0.0590156	-1.43483	8.4186	11.3495	16.8814	17.7984	0.0590156	-0.354187	8.4186	10.499
		22.121	6.31243	14.5835	7.54582	40.014	9.57076	22.121	19.1633	14.5835	11.6309	40.014	30.5397	22.121	21.3393	14.5835	8.30357	40.014	30.5565
		52.7517	46.5872	33.6905	23.7085	64.2027	58.1847	52.7517	47.4576	33.6905	24.0867	64.2027	50.2316	52.7517	50.3914	33.6905	28.3862	64.2027	48.2598
		66.8635	72.1688	69.3218	52.0319	107.621	27.1823	66.8635	57.793	69.3218	43.3874	107.621	82.0092	66.8635	64.6558	69.3218	41.8757	107.621	84.3175
		103.414	114.046	102.757	87.7045	111.111	109.151	103.414	97.4395	102.757	63.4869	111.111	87.2116	103.414	98.7242	102.757	80.3087	111.111	97.0308
		116.86	125.135	108.315	117.163	130.403	92.4471	116.86	117.804	108.315	57.9667	130.403	105.178	116.86	117.074	108.315	71.2924	130.403	111.807
		122.069	17.727	139.06	174.189	153.436	119.825	122.069	76.9786	139.06	92.9268	153.436	130.851	122.069	99.9739	139.06	94.4462	153.436	138.133
		205.165	224.094	156.954	151.123	179.388	159.758	205.165	191.779	156.954	101.314	179.388	153.811	205.165	203.045	156.954	110.624	179.388	163.004
		227.363	248.323	191.101	192.355	196.661	215.533	227.363	213.926	191.101	131.089	196.661	163.159	227.363	224.379	191.101	130.784	196.661	169.396
		240.199	149.699	203.454	221.057	264.576	185.928	240.199	173.568	203.454	126.516	264.576	202.972	240.199	202.764	203.454	136.097	264.576	220.39
		277.804	255.783	257.606	271.792	297.151	250.81	277.804	225.85	257.606	210.342	297.151	227.334	277.804	247.464	257.606	208.554	297.151	237.216
		377.591	405.35	300.735	-90.2872	320.433	332.111	377.591	352.38	300.735	181.986	320.433	257.587	377.591	367.022	300.735	189.278	320.433	275.337
		453.477	427.407	338.177	391.976	342.606	373.561	453.477	388.275	338.177	205.893	342.606	291.629	453.477	436.52	338.177	243.899	342.606	297.111
		472.21	502.688	389.674	356.956	430.798	437.1	472.21	447.291	389.674	288.265	430.798	377.494	472.21	464.049	389.674	276.692	430.798	393.175
		594.138	625.652	440.018	455.364	488.205	461.649	594.138	549.529	440.018	317.2	488.205	364.145	594.138	588.511	440.018	298.331	488.205	377.97
		604.117	609.35	510.467	479.057	562.276	567.354	604.117	518.317	510.467	352.259	562.276	506.047	604.117	573.769	510.467	382.459	562.276	525.191
		638.318	683.375	614.99	485.129	736.837	533.062	638.318	605.851	614.99	430.474	736.837	587.88	638.318	628.563	614.99	456.962	736.837	607.187
		1063.15	1127.58	719.295	697.22	987.551	885.906	1063.15	979.09	719.295	582.733	987.551	807.267	1063.15	1036.56	719.295	604.933	987.551	874.709
		1359.81	1353.48	1216.78	1335.03	1123.53	1144.84	1359.81	1173.52	1216.78	861.693	1123.53	906.254	1359.81	1319.77	1216.78	1079.77	1123.53	970.794
		1559.83	1658.91	1281.34	1149.02	1469.15	1322.76	1559.83	1379.49	1281.34	650.122	1469.15	1163.82	1559.83	1517.43	1281.34	940.451	1469.15	1307.88
		1739.6	1727.09	1477.76	1240.08	1772	1650.01	1739.6	1455.35	1477.76	973.236	1772	1277.67	1739.6	1675.91	1477.76	759.205	1772	1573.55
		1947.66	2057.84	1732.36	1627.97	1864.95	2067.98	1947.66	1667.52	1732.36	1269.52	1864.95	1379.81	1947.66	1927.12	1732.36	1299.41	1864.95	1495.53
		1968.67	2000.43	1801.94	1940.2	2049.47	1945.23	1968.67	1545.24	1801.94	1152.31	2049.47	1509.95	1968.67	1901.11	1801.94	1358.08	2049.47	1721.66
		1999.72	2106.19	1972.05	2020.89	2170.65	2416.62	1999.72	1708.6	1972.05	1327.12	2170.65	1651.68	1999.72	1951.06	1972.05	1471.33	2170.65	1862.33
		2336.52	2423.24	2162.08	2510.73	2341.29	2332.83	2336.52	1990.39	2162.08	1634.04	2341.29	1756.55	2336.52	2277.69	2162.08	1812.85	2341.29	2020.71
		3564.07	3665.62	2350.43	2281.36	2771.48	2842.49	3564.07	2972.44	2350.43	1726.94	2771.48	2429.81	3564.07	3524.07	2350.43	1923.75	2771.48	2493.73
		3756.33	3979.14	3304.78	3822.83	3530.78	3309.48	3756.33	3207.08	3304.78	2428.49	3530.78	2756.37	3756.33	3650.4	3304.78	2741.03	3530.78	3112.78
		-0.1189	-0.65379	-83.8265	-1720.43	-0.249397	-0.598893	-0.1189	0.182807	-83.8265	-66.2283	-0.249397	-0.232509	-0.1189	0.0928824	-83.8265	-82.5351	-0.249397	-1.36286
		-1.81392e-09	2.02873e-13	-0.246496	8.38512	-0.0118941	-2.3982	-1.81392e-09	-1.17538e-13	-0.246496	-0.392745	-0.0118941	0.854815	-1.81392e-09	3.72602e-13	-0.246496	-0.500175	-0.0118941	0.453002
		1.18215e-11	-3.44982e-13	-0.0851454	1.91034	-7.63778e-10	-1.20792e-13	1.18215e-11	-2.51953e-13	-0.0851454	0.128933	-7.63778e-10	2.05917e-26	1.18215e-11	1.10567e-13	-0.0851454	-0.296384	-7.63778e-10	9.54991e-14
		3.28546e-10	1.42535e-13	-2.21335e-10	1.75656e-14	-4.13806e-10	1.20792e-13	3.28546e-10	-8.93161e-13	-2.21335e-10	-1.24761e-13	-4.13806e-10	5.68434e-14	3.28546e-10	-2.02865e-13	-2.21335e-10	8.69309e-25	-4.13806e-10	-5.28666e-14
		0.0571013	-0.0342843	5.18517e-10	-1.3029e-12	1.42952e-10	-2.03953e-13	0.0571013	0.209216	5.18517e-10	1.62808e-13	1.42952e-10	-1.53507e-13	0.0571013	0.104362	5.18517e-10	-4.32138e-13	1.42952e-10	-2.79712e-13
		0.0829349	0.232479	1.29718e-09	-4.59873e-14	0.0206912	1.44941	0.0829349	0.145467	1.29718e-09	-3.13618e-15	0.0206912	0.746108	0.0829349	-0.0283134	1.29718e-09	-5.68434e-14	0.0206912	-0.0198112
		16.8814	9.54809	0.0164833	0.609985	4.56978	11.2569	16.8814	17.1094	0.0164833	0.333833	4.56978	3.11797	16.8814	17.7984	0.0164833	-0.0469903	4.56978	4.23397
		22.1209	6.3124	10.7707	3.16308	7.45679	4.95955	22.1209	19.1633	10.7707	11.942	7.45679	9.26462	22.1209	21.3393	10.7707	10.1743	7.45679	8.0054
		52.7517	46.5872	25.9682	-18.1	48.1516	199.02	52.7517	47.4576	25.9682	16.8754	48.1516	30.7292	52.7517	50.3914	25.9682	17.6546	48.1516	39.2435
		66.8634	72.1688	61.4448	27.3703	62.8791	43.2314	66.8634	57.7929	61.4448	52.5267	62.8791	48.4021	66.8634	64.6557	61.4448	48.653	62.8791	50.2028
		103.414	114.046	67.8812	-81.7729	80.1905	73.5432	103.414	97.4395	67.8812	55.4901	80.1905	50.6132	103.414	98.7241	67.8812	54.0923	80.1905	59.5137
		116.86	125.135	111.136	127.64	117.296	92.7129	116.86	117.804	111.136	95.2081	117.296	90.4058	116.86	117.074	111.136	94.5352	117.296	90.2686
		122.069	17.727	147.496	87.1864	152.569	140.275	122.069	76.9785	147.496	121.171	152.569	115.824	122.069	99.9739	147.496	113.279	152.569	119.522
		205.165	224.094	190.319	19.6	184.546	184.135	205.165	191.779	190.319	62.3727	184.546	139.438	205.165	203.044	190.319	88.8403	184.546	139.298
		227.363	248.323	217.143	181.221	224.349	228.59	227.363	213.926	217.143	170.381	224.349	180.542	227.363	224.379	217.143	173.582	224.349	180.642
		240.199	149.699	232.741	38.7523	241.325	20.3321	240.199	173.568	232.741	177.405	241.325	94.7967	240.199	202.764	232.741	155.094	241.325	114.201
		277.804	255.783	254.77	171.947	281.343	256.877	277.804	225.85	254.77	211.249	281.343	226.397	277.804	247.464	254.77	207.555	281.343	229.215
		377.591	405.35	334.27	300.594	328.109	333.89	377.591	352.38	334.27	246.903	328.109	241.963	377.591	367.022	334.27	228.187	328.109	244.112
		453.477	427.407	394.806	372.412	408.643	465.049	453.477	388.275	394.806	306.335	408.643	290.89	453.477	436.52	394.806	320.704	408.643	306.049
		472.21	502.688	462.028	335.991	446.187	416.551	472.21	447.291	462.028	360.578	446.187	350.298	472.21	464.049	462.028	355.856	446.187	332.198
		594.138	625.652	546.621	449.196	492.554	433.987	594.138	549.529	546.621	440.306	492.554	188.842	594.138	588.511	546.621	446.882	492.554	211.69
		604.117	609.35	562.093	429.398	541.882	595.431	604.117	518.317	562.093	280.166	541.882	387.146	604.117	573.769	562.093	309.663	541.882	415.894
		638.318	683.375	693.85	556.761	694.306	843.19	638.318	605.851	693.85	542.012	694.306	526.311	638.318	628.563	693.85	563.037	694.306	527.977
		1063.15	1127.58	811.52	275.671	1048.2	394.403	1063.15	979.09	811.52	613.517	1048.2	674.566	1063.15	1036.56	811.52	605.51	1048.2	691.24
		1359.81	1353.48	1031.4	941.229	1304.41	987.826	1359.81	1173.52	1031.4	780.145	1304.41	1078.68	1359.81	1319.77	1031.4	789.143	1304.41	922.356
		1559.83	1658.91	1392.99	1416.77	1417.9	1506.15	1559.83	1379.49	1392.99	1067.83	1417.9	942.451	1559.83	1517.43	1392.99	1024.06	1417.9	1029.93
		1739.6	1727.09	1571.89	1224.09	1590.87	1583.63	1739.6	1455.35	1571.89	1125.39	1590.87	1198.47	1739.6	1675.91	1571.89	1167.19	1590.87	1171.59
		1947.66	2057.85	1724.99	1680.68	1622.85	1285.87	1947.66	1667.52	1724.99	1279.55	1622.85	1058.15	1947.66	1927.12	1724.99	1291.96	1622.85	1137.33
		1968.67	2000.43	1875.88	1984.6	1882.62	1974.38	1968.67	1545.24	1875.88	1485.39	1882.62	1416.98	1968.67	1901.11	1875.88	1510.43	1882.62	1490.8
		1999.72	2106.19	1960.26	1866.78	1921.41	2012.68	1999.72	1708.6	1960.26	1590.61	1921.41	1493.21	1999.72	1951.06	1960.26	1752.98	1921.41	1706.15
		2336.52	2423.24	2021.44	2079.76	1994.74	1919.1	2336.52	1990.39	2021.44	1362.16	1994.74	1489.35	2336.52	2277.69	2021.44	1429.01	1994.74	1457.4
		3564.07	3665.62	2417.65	2792.2	2097.6	2170.17	3564.07	2972.44	2417.65	1911.39	2097.6	1568.47	3564.07	3524.07	2417.65	2053.92	2097.6	1655.26
		3756.33	3979.14	3700.78	3360.47	3532.52	3457.67	3756.33	3207.08	3700.78	2882.65	3532.52	2590.7	3756.33	3650.4	3700.78	3002.05	3532.52	2743.75
		-0.118886	-0.653777	-393.853	-1033.32	-0.0657459	0.71685	-0.118886	0.182821	-393.853	-361.785	-0.0657459	0.0893067	-0.118886	0.0928985	-393.853	-335.863	-0.0657459	0.118606
		-1.82888e-09	-1.34761e-13	8.56704e-11	-1.76495e-13	-0.0450731	-2.2315	-1.82888e-09	-2.566e-13	8.56704e-11	-1.3126e-14	-0.0450731	-0.106409	-1.82888e-09	5.82506e-14	8.56704e-11	-5.91094e-16	-0.0450731	0.0232875
		-1.79853e-10	2.10737e-14	5.7513e-10	1.76495e-13	4.27815e-10	8.83691e-13	-1.79853e-10	2.92142e-14	5.7513e-10	3.11554e-13	4.27815e-10	-1.45685e-13	-1.79853e-10	-8.66723e-14	5.7513e-10	3.41652e-13	4.27815e-10	7.31775e-13
		1.4322e-10	-3.29865e-13	1.60803e-09	3.02609e-13	6.62564e-10	3.70664e-13	1.4322e-10	3.32521e-13	1.60803e-09	2.01036e-13	6.62564e-10	-2.77455e-13	1.4322e-10	-1.80758e-14	1.60803e-09	5.73893e-14	6.62564e-10	3.15574e-13
		0.0571158	-0.0342706	0.0424354	6.42922	9.321e-10	-3.13821e-13	0.0571158	0.209228	0.0424354	-0.50728	9.321e-10	1.63768e-13	0.0571158	0.104375	0.0424354	-1.58125	9.321e-10	-3.1357e-14
		0.0829486	0.232497	0.0525693	-2.87909	0.015819	4.10018	0.0829486	0.145482	0.0525693	0.08425	0.015819	0.535368	0.0829486	-0.0283006	0.0525693	0.1657	0.015819	0.202628
		16.8814	9.54813	0.102951	-0.959527	2.40306	0.44936	16.8814	17.1094	0.102951	0.476565	2.40306	1.89094	16.8814	17.7984	0.102951	-0.327235	2.40306	1.75478
		22.121	6.31243	5.92524	-9.25162	12.0723	13.8552	22.121	19.1633	5.92524	6.4833	12.0723	12.2574	22.121	21.3393	5.92524	7.35813	12.0723	13.2465
		52.7517	46.5872	7.29487	18.5532	21.7955	23.2193	52.7517	47.4576	7.29487	-13.4804	21.7955	22.1297	52.7517	50.3914	7.29487	-15.3232	21.7955	23.3852
		66.8635	72.1688	10.0738	12.1321	54.8672	35.3	66.8635	57.793	10.0738	2.6061	54.8672	54.5921	66.8635	64.6558	10.0738	8.40767	54.8672	55.0078
		103.414	114.046	27.825	-5.8629	73.0236	11.6641	103.414	97.4395	27.825	23.9971	73.0236	51.2227	103.414	98.7242	27.825	14.727	73.0236	62.2119
		116.86	125.135	57.3117	98.6888	103.112	55.2007	116.86	117.804	57.3117	44.5548	103.112	77.8952	116.86	117.074	57.3117	51.0573	103.112	84.6908
		122.069	17.727	94.3274	100.781	114.442	101.275	122.069	76.9786	94.3274	41.6348	114.442	103.495	122.069	99.9739	94.3274	22.1092	114.442	106.205
		205.165	224.094	110.21	29.6517	149.128	184.945	205.165	191.779	110.21	39.2156	149.128	141.287	205.165	203.045	110.21	49.0061	149.128	145.633
		227.363	248.323	120.402	200.882	196.518	112.265	227.363	213.926	120.402	97.224	196.518	120.815	227.363	224.379	120.402	98.4373	196.518	143.32
		240.199	149.699	165.823	-42.0758	205.087	216.129	240.199	173.568	165.823	110.985	205.087	175.451	240.199	202.764	165.823	140.811	205.087	191.786
		277.804	255.783	175.775	43.2426	239.262	282.002	277.804	225.85	175.775	157.099	239.262	194.487	277.804	247.464	175.775	112.315	239.262	216.653
		377.591	405.35	216.861	139.526	267.313	292.84	377.591	352.38	216.861	121.929	267.313	221.704	377.591	367.022	216.861	189.769	267.313	245.975
		453.477	427.407	238.006	95.0754	446.752	230.458	453.477	388.275	238.006	98.8975	446.752	321.286	453.477	436.52	238.006	122.964	446.752	366.67
		472.21	502.688	283.099	261.589	473.282	531.781	472.21	447.291	283.099	233.99	473.282	440.746	472.21	464.049	283.099	220.093	473.282	456.784
		594.138	625.652	324.159	309.633	590.425	642.495	594.138	549.529	324.159	207.468	590.425	532.378	594.138	588.511	324.159	221.338	590.425	569.619
		604.117	609.35	404.7	634.191	679.375	541.953	604.117	518.317	404.7	343.185	679.375	500.697	604.117	573.769	404.7	335.422	679.375	571.012
		638.318	683.375	584.966	550.007	681.736	1062.16	638.318	605.851	584.966	252.913	681.736	634.631	638.318	628.563	584.966	305.063	681.736	678.229
		1063.15	1127.58	640.833	368.46	767.24	702.903	1063.15	979.09	640.833	466.777	767.24	736.998	1063.15	1036.56	640.833	483.055	767.24	786.945
		1359.81	1353.48	804.807	684.39	1001.15	874.581	1359.81	1173.52	804.807	541.022	1001.15	906.434	1359.81	1319.77	804.807	593.578	1001.15	958.094
		1559.83	1658.91	850.521	825.911	1466.32	1541.88	1559.83	1379.49	850.521	699.929	1466.32	1190.66	1559.83	1517.43	850.521	696.128	1466.32	1358.86
		1739.6	1727.09	1344.54	1351.55	1738.76	1749.07	1739.6	1455.35	1344.54	1193.61	1738.76	1398.79	1739.6	1675.91	1344.54	1236.77	1738.76	1575.34
		1947.66	2057.84	1665.4	1821.17	1917.61	1981.25	1947.66	1667.52	1665.4	1466.04	1917.61	1354.71	1947.66	1927.12	1665.4	1554.73	1917.61	1719.94
		1968.67	2000.43	2182.16	2149.23	1964.15	1985.5	1968.67	1545.24	2182.16	1707.07	1964.15	1789.38	1968.67	1901.11	2182.16	1831.84	1964.15	1838.5
		1999.72	2106.19	2264.98	2454.32	2055.97	2107.02	1999.72	1708.6	2264.98	1910.95	2055.97	1539.61	1999.72	1951.06	2264.98	2127.62	2055.97	1895.43
		2336.52	2423.24	2419.13	2515.72	2249.67	2649.77	2336.52	1990.39	2419.13	1827.35	2249.67	1863.15	2336.52	2277.69	2419.13	2023.68	2249.67	2119.66
		3564.07	3665.62	3623.01	3157.4	3538.31	3086.66	3564.07	2972.44	3623.01	2565.85	3538.31	2883.38	3564.07	3524.07	3623.01	3045.49	3538.31	3292.09
		3756.33	3979.14	4335.6	5036.11	4113.66	5695.27	3756.33	3207.08	4335.6	3151.01	4113.66	3533.84	3756.33	3650.4	4335.6	3672.45	4113.66	3846.29
		-0.118886	-0.653777	-391.755	-2446.52	-0.058068	-0.665007	-0.118886	0.182821	-391.755	-333.392	-0.058068	0.0247319	-0.118886	0.0928985	-391.755	-360.412	-0.058068	0.0341994
		-1.82888e-09	-1.34761e-13	-0.0459123	-10.8734	-0.0228518	-3.99292	-1.82888e-09	-2.566e-13	-0.0459123	-0.138015	-0.0228518	-0.0894418	-1.82888e-09	5.82506e-14	-0.0459123	-0.141205	-0.0228518	-0.507155
		-1.79853e-10	2.10737e-14	-1.71829e-09	-1.13687e-13	-1.93367e-09	-1.33503e-13	-1.79853e-10	2.92142e-14	-1.71829e-09	1.19718e-13	-1.93367e-09	4.61221e-15	-1.79853e-10	-8.66723e-14	-1.71829e-09	1.82061e-13	-1.93367e-09	4.58964e-14
		1.4322e-10	-3.29865e-13	-1.79239e-10	-6.63382e-13	-5.22671e-10	1.61939e-13	1.4322e-10	3.32521e-13	-1.79239e-10	4.84167e-14	-5.22671e-10	-4.01275e-13	1.4322e-10	-1.80758e-14	-1.79239e-10	4.081e-14	-5.22671e-10	4.75627e-13
		0.0571158	-0.0342706	3.13955e-10	-4.83169e-13	-9.6519e-11	-2.35979e-13	0.0571158	0.209228	3.13955e-10	-2.02424e-14	-9.6519e-11	-1.75143e-13	0.0571158	0.104375	3.13955e-10	-2.67326e-13	-9.6519e-11	3.52008e-13
		0.0829486	0.232497	0.0471691	-1.79744	0.203321	-0.906794	0.0829486	0.145482	0.0471691	-0.32066	0.203321	0.27601	0.0829486	-0.0283006	0.0471691	-0.264802	0.203321	0.722264
		16.8814	9.54813	0.111277	-2.97236	13.1333	5.69552	16.8814	17.1094	0.111277	-0.728349	13.1333	11.8186	16.8814	17.7984	0.111277	-0.425347	13.1333	14.5625
		22.121	6.31243	12.7568	-66.0816	23.0548	12.3573	22.121	19.1633	12.7568	13.1452	23.0548	8.51087	22.121	21.3393	12.7568	12.9574	23.0548	12.7755
		52.7517	46.5872	23.8845	6.62756	39.3972	36.8126	52.7517	47.4576	23.8845	25.1836	39.3972	36.089	52.7517	50.3914	23.8845	25.3154	39.3972	37.8977
		66.8635	72.1688	72.1223	101.504	56.3521	-25.3059	66.8635	57.793	72.1223	68.487	56.3521	32.035	66.8635	64.6558	72.1223	67.2556	56.3521	49.8024
		103.414	114.046	80.755	69.6903	71.4682	42.3522	103.414	97.4395	80.755	54.5716	71.4682	50.9955	103.414	98.7242	80.755	56.1433	71.4682	50.7535
		116.86	125.135	112.28	118.86	77.7815	82.9889	116.86	117.804	112.28	98.0934	77.7815	42.5874	116.86	117.074	112.28	93.8861	77.7815	36.6482
		122.069	17.727	112.941	46.3242	112.997	121.779	122.069	76.9786	112.941	-11.3698	112.997	96.0783	122.069	99.9739	112.941	-12.7067	112.997	90.9239
		205.165	224.094	160.414	-116.287	156.031	160.213	205.165	191.779	160.414	75.2404	156.031	126.537	205.165	203.045	160.414	88.0881	156.031	126.782
		227.363	248.323	193.708	217.089	212.289	222.571	227.363	213.926	193.708	154.648	212.289	172.038	227.363	224.379	193.708	157.561	212.289	175.999
		240.199	149.699	270.001	299.88	271.3	296.201	240.199	173.568	270.001	220.501	271.3	223.202	240.199	202.764	270.001	228.264	271.3	223.561
		277.804	255.783	272.532	284.187	271.719	226.556	277.804	225.85	272.532	165.722	271.719	178.82	277.804	247.464	272.532	182.924	271.719	179.526
		377.591	405.35	351.134	-49.3849	448.572	485.162	377.591	352.38	351.134	310.558	448.572	367.009	377.591	367.022	351.134	333.118	448.572	371.592
		453.477	427.407	431.34	435.462	453.309	406.805	453.477	388.275	431.34	306.533	453.309	319.251	453.477	436.52	431.34	317.387	453.309	316.645
		472.21	502.688	468.818	546.881	479.595	534.099	472.21	447.291	468.818	375.17	479.595	409.984	472.21	464.049	468.818	387.397	479.595	392.362
		594.138	625.652	507.143	436.672	521.52	552.977	594.138	549.529	507.143	422.295	521.52	429.744	594.138	588.511	507.143	419.702	521.52	430.729
		604.117	609.35	625.598	201.289	615.273	538.224	604.117	518.317	625.598	394.86	615.273	374.434	604.117	573.769	625.598	448.8	615.273	362.239
		638.318	683.375	640.546	655.673	718.567	762.942	638.318	605.851	640.546	545.835	718.567	587.746	638.318	628.563	640.546	578.525	718.567	582.75
		1063.15	1127.58	738.582	825.77	1011.79	1110.7	1063.15	979.09	738.582	593.67	1011.79	786.395	1063.15	1036.56	738.582	618.488	1011.79	762.226
		1359.81	1353.48	1156.83	1060.06	1223.55	1269.84	1359.81	1173.52	1156.83	809.387	1223.55	916.709	1359.81	1319.77	1156.83	931.407	1223.55	923.495
		1559.83	1658.91	1299.23	1196.73	1627.99	1650.35	1559.83	1379.49	1299.23	1070.95	1627.99	1225.53	1559.83	1517.43	1299.23	1024.74	1627.99	1235.19
		1739.6	1727.09	1706.82	1626.2	1735.47	1904.29	1739.6	1455.35	1706.82	1183.22	1735.47	1243.26	1739.6	1675.91	1706.82	1371.55	1735.47	1314.25
		1947.66	2057.84	1807.34	1808.19	1931.94	2014.64	1947.66	1667.52	1807.34	1491.84	1931.94	1341.06	1947.66	1927.12	1807.34	1471.02	1931.94	1395.3
		1968.67	2000.43	1955.17	2167.27	1983.68	2012.79	1968.67	1545.24	1955.17	1395.59	1983.68	1337.51	1968.67	1901.11	1955.17	1567.08	1983.68	1469.14
		1999.72	2106.19	1996.93	1985.13	1995.58	2448.63	1999.72	1708.6	1996.93	1259.08	1995.58	1412.44	1999.72	1951.06	1996.93	1528.78	1995.58	1494.14
		2336.52	2423.24	2386.89	2614.11	2739.35	2778.08	2336.52	1990.39	2386.89	1971.38	2739.35	2024.56	2336.52	2277.69	2386.89	1956.15	2739.35	2090.18
		3564.07	3665.62	3065.05	3402.12	3031.62	3206.85	3564.07	2972.44	3065.05	2388.7	3031.62	2496.88	3564.07	3524.07	3065.05	2510.36	3031.62	2631.22
		3756.33	3979.14	3710.19	3067.54	3240.82	3805.48	3756.33	3207.08	3710.19	3064.26	3240.82	2205.25	3756.33	3650.4	3710.19	2980.02	3240.82	2404.02
		-0.1189	-0.65379	-616.519	-679.94	-0.10971	-0.207143	-0.1189	0.182807	-616.519	-545.956	-0.10971	-7.37304e-05	-0.1189	0.0928824	-616.519	-515.186	-0.10971	-0.0431959
		-1.81392e-09	2.02873e-13	-0.247341	-2.34892	-7.18161e-10	-1.43878e-13	-1.81392e-09	-1.17538e-13	-0.247341	-0.338109	-7.18161e-10	4.7848e-13	-1.81392e-09	3.72602e-13	-0.247341	1.74342	-7.18161e-10	3.10776e-13
		1.18215e-11	-3.44982e-13	-1.88031e-09	1.66005e-13	-4.16594e-11	3.14408e-13	1.18215e-11	-2.51953e-13	-1.88031e-09	1.60777e-13	-4.16594e-11	-1.08998e-13	1.18215e-11	1.10567e-13	-1.88031e-09	-4.8238e-14	-4.16594e-11	-3.10776e-13
		3.28546e-10	1.42535e-13	-4.93902e-10	-3.64957e-13	9.85127e-10	-6.6224e-13	3.28546e-10	-8.93161e-13	-4.93902e-10	-1.60777e-13	9.85127e-10	-6.52839e-14	3.28546e-10	-2.02865e-13	-4.93902e-10	-1.50714e-13	9.85127e-10	7.96372e-13
		0.0571013	-0.0342843	3.22487e-10	-1.01885e-13	0.0309001	-0.104164	0.0571013	0.209216	3.22487e-10	-4.19233e-13	0.0309001	0.0820844	0.0571013	0.104362	3.22487e-10	-1.89074e-13	0.0309001	0.100631
		0.0829349	0.232479	0.0505666	2.4702	0.144392	0.0497275	0.0829349	0.145467	0.0505666	1.01046	0.144392	0.270303	0.0829349	-0.0283134	0.0505666	0.76424	0.144392	0.37175
		16.8814	9.54809	0.123677	2.16041	2.99748	5.39461	16.8814	17.1094	0.123677	0.668454	2.99748	2.02601	16.8814	17.7984	0.123677	-0.440418	2.99748	3.6731
		22.1209	6.3124	43.7554	18.0201	27.9215	9.45741	22.1209	19.1633	43.7554	35.9921	27.9215	26.5465	22.1209	21.3393	43.7554	34.8927	27.9215	27.2839
		52.7517	46.5872	51.3525	24.7766	39.0611	34.9367	52.7517	47.4576	51.3525	33.6318	39.0611	36.7109	52.7517	50.3914	51.3525	44.349	39.0611	38.8464
		66.8634	72.1688	53.7222	44.0814	55.5069	25.5947	66.8634	57.7929	53.7222	47.6908	55.5069	50.6865	66.8634	64.6557	53.7222	37.5273	55.5069	53.4187
		103.414	114.046	90.7029	-60.1436	101.947	111.714	103.414	97.4395	90.7029	73.5772	101.947	99.6125	103.414	98.7241	90.7029	70.8596	101.947	101.805
		116.86	125.135	99.7106	105.334	106.288	107.697	116.86	117.804	99.7106	78.1355	106.288	97.3145	116.86	117.074	99.7106	81.7383	106.288	104.983
		122.069	17.727	126.326	124.679	133.594	130.082	122.069	76.9785	126.326	97.3368	133.594	125.296	122.069	99.9739	126.326	102.16	133.594	131.982
		205.165	224.094	174.647	65.3455	153.455	91.0706	205.165	191.779	174.647	115.847	153.455	137.558	205.165	203.044	174.647	126.252	153.455	145.985
		227.363	248.323	195.352	155.065	194.187	178.034	227.363	213.926	195.352	145.199	194.187	172.783	227.363	224.379	195.352	156.969	194.187	185.442
		240.199	149.699	228.026	478.454	207.265	214.139	240.199	173.568	228.026	177.596	207.265	192.872	240.199	202.764	228.026	188.395	207.265	202.268
		277.804	255.783	293.819	237.85	225.725	234.316	277.804	225.85	293.819	217.628	225.725	196.435	277.804	247.464	293.819	271.862	225.725	210.794
		377.591	405.35	329.487	311.913	383.092	406.641	377.591	352.38	329.487	259.491	383.092	362.543	377.591	367.022	329.487	226.412	383.092	375.806
		453.477	427.407	370.1	389.521	478.525	389.965	453.477	388.275	370.1	330.37	478.525	416.511	453.477	436.52	370.1	299.025	478.525	465.35
		472.21	502.688	387.141	429.886	506.041	471.054	472.21	447.291	387.141	301.031	506.041	452.303	472.21	464.049	387.141	321.243	506.041	484.518
		594.138	625.652	505.552	514.854	524.952	550.671	594.138	549.529	505.552	317.619	524.952	476.946	594.138	588.511	505.552	330.363	524.952	504.072
		604.117	609.35	581.641	640.369	595.486	575.467	604.117	518.317	581.641	436.741	595.486	516.1	604.117	573.769	581.641	468.796	595.486	562.835
		638.318	683.375	679.776	723.652	721.546	743.092	638.318	605.851	679.776	609.284	721.546	660.429	638.318	628.563	679.776	570.007	721.546	704.141
		1063.15	1127.58	753.282	1995.79	975.679	1037.91	1063.15	979.09	753.282	528.207	975.679	887.313	1063.15	1036.56	753.282	629.701	975.679	959.626
		1359.81	1353.48	1138.57	1153.92	1428.98	1460.3	1359.81	1173.52	1138.57	827.333	1428.98	1281.39	1359.81	1319.77	1138.57	834.218	1428.98	1417.56
		1559.83	1658.91	1363.08	1544.91	1718.32	1800.94	1559.83	1379.49	1363.08	1026.77	1718.32	1501.92	1559.83	1517.43	1363.08	1016.08	1718.32	1696.23
		1739.6	1727.09	1412.57	1251.73	1891.18	1866.43	1739.6	1455.35	1412.57	1101.34	1891.18	1599.42	1739.6	1675.91	1412.57	1084.89	1891.18	1852.57
		1947.66	2057.85	1740.23	1862.73	2003.72	2123.14	1947.66	1667.52	1740.23	1144.31	2003.72	1726.68	1947.66	1927.12	1740.23	1131.89	2003.72	1985.08
		1968.67	2000.43	1844.41	1618.46	2335.68	2509.57	1968.67	1545.24	1844.41	1339.93	2335.68	1994.46	1968.67	1901.11	1844.41	1499.52	2335.68	2305.11
		1999.72	2106.19	2300.28	2581.33	2586.78	2652.08	1999.72	1708.6	2300.28	1749.95	2586.78	2181.18	1999.72	1951.06	2300.28	1832.12	2586.78	2544.64
		2336.52	2423.24	2533.66	2559.76	2741.49	2840.52	2336.52	1990.39	2533.66	1920.64	2741.49	2343.4	2336.52	2277.69	2533.66	2141.34	2741.49	2677.49
		3564.07	3665.62	2651.51	2754.77	3203.06	3230.9	3564.07	2972.44	2651.51	1893.9	3203.06	2635.24	3564.07	3524.07	2651.51	2011.91	3203.06	3169.78
		3756.33	3979.14	3042	3379.46	3325.2	3620.36	3756.33	3207.08	3042	2395.12	3325.2	2907.92	3756.33	3650.4	3042	2491.16	3325.2	3308.64
		-0.545629	-0.511561	-259.087	-1686.17	-0.378545	-0.42386	-0.545629	-0.0247276	-259.087	-306.342	-0.378545	-0.264462	-0.545629	-0.509773	-259.087	-307.623	-0.378545	-0.847394
		-0.107407	0.00192558	-0.0366854	3.07274	-0.105341	-8.47698	-0.107407	-0.0912605	-0.0366854	0.265402	-0.105341	-0.302081	-0.107407	-0.14128	-0.0366854	-0.110072	-0.105341	-0.509923
		-0.0284392	0.135424	-1.66944e-09	9.66977e-14	-0.0466645	-0.85361	-0.0284392	-0.291088	-1.66944e-09	4.56656e-14	-0.0466645	-0.541508	-0.0284392	-0.0489408	-1.66944e-09	2.3346e-13	-0.0466645	-0.114717
		-9.63923e-10	2.20336e-13	-1.17376e-09	-4.09336e-13	-8.02115e-10	7.48755e-14	-9.63923e-10	7.92109e-14	-1.17376e-09	-1.23825e-13	-8.02115e-10	1.35445e-13	-9.63923e-10	-2.81771e-13	-1.17376e-09	-1.31916e-14	-8.02115e-10	-5.59431e-15
		-3.36518e-11	-2.95206e-13	-6.19317e-10	5.73876e-13	1.45538e-10	1.09866e-13	-3.36518e-11	-3.48589e-13	-6.19317e-10	3.09818e-14	1.45538e-10	2.08739e-14	-3.36518e-11	7.91378e-14	-6.19317e-10	2.20051e-13	1.45538e-10	-2.07569e-13
		5.52501e-10	1.24676e-13	0.0205043	2.63853	6.74083e-10	-1.36666e-12	5.52501e-10	2.84217e-14	0.0205043	-0.686123	6.74083e-10	-5.44375e-13	5.52501e-10	-1.92825e-13	0.0205043	0.0896306	6.74083e-10	3.97619e-13
		0.685906	0.393653	0.054671	-6.10187	0.324794	8.31463	0.685906	0.694152	0.054671	-0.243382	0.324794	-1.0634	0.685906	0.871543	0.054671	-0.172774	0.324794	1.39099
		20.3243	9.85935	0.796781	0.578873	13.1447	-31.7914	20.3243	20.197	0.796781	0.830108	13.1447	-5.67603	20.3243	20.8214	0.796781	0.832081	13.1447	9.4436
		29.4136	31.9243	19.2647	-33.2386	22.1883	2.36042	29.4136	32.0339	19.2647	15.1424	22.1883	18.0344	29.4136	30.2658	19.2647	16.7802	22.1883	19.3627
		90.398	48.7294	38.6487	40.049	35.7356	52.3178	90.398	83.1564	38.6487	33.6711	35.7356	34.9265	90.398	87.4399	38.6487	32.7364	35.7356	32.9479
		101.59	111.278	92.8974	61.878	103.602	45.4749	101.59	99.8645	92.8974	78.0548	103.602	81.4532	101.59	104.525	92.8974	77.3634	103.602	88.4809
		139.384	151.62	118.106	141.28	114.302	116.812	139.384	138.965	118.106	97.68	114.302	106.606	139.384	141.114	118.106	93.4288	114.302	107.336
		162.855	153.445	166.749	113.862	148.589	178.042	162.855	146.226	166.749	130.394	148.589	135.562	162.855	157.616	166.749	125.119	148.589	135.868
		171.222	176.257	183.106	200.492	178.791	202.119	171.222	155.509	183.106	149.609	178.791	151.75	171.222	164.504	183.106	143.229	178.791	156.813
		221.723	95.674	211.341	185.749	194.486	104.567	221.723	192.319	211.341	146.711	194.486	149.95	221.723	209.769	211.341	159.841	194.486	167.731
		253.885	279.003	230.801	271.729	254.332	286.414	253.885	217.555	230.801	186.335	254.332	188.642	253.885	241.377	230.801	188.749	254.332	208.944
		271.993	261.428	260.633	263.994	258.188	262.172	271.993	226.886	260.633	171.259	258.188	206.403	271.993	256.729	260.633	181.955	258.188	226.847
		395.717	436.429	311.45	331.421	406.431	468.106	395.717	381.831	311.45	248.748	406.431	366.727	395.717	391.321	311.45	237.9	406.431	377.208
		446.449	489.113	435.071	-44.727	459.481	308.574	446.449	444.964	435.071	286.788	459.481	291.163	446.449	446.697	435.071	303.044	459.481	331.032
		547.053	395.071	460.766	470.692	469.661	517.947	547.053	429.012	460.766	386.139	469.661	429.461	547.053	515.123	460.766	379.565	469.661	424.225
		611.975	660.683	591.427	395.557	563.752	565.604	611.975	613.303	591.427	352.415	563.752	530.008	611.975	610.31	591.427	377.226	563.752	516.173
		627.842	561.625	637.811	631.242	589.628	480.962	627.842	566.186	637.811	553.468	589.628	409.007	627.842	595.177	637.811	536.213	589.628	449.476
		746.42	785.974	757.718	245.531	825.815	819.734	746.42	734.096	757.718	508.12	825.815	766.866	746.42	744.951	757.718	466.785	825.815	768.487
		1121.83	1213.91	961.524	887.198	1056.38	906.401	1121.83	1038.46	961.524	712.314	1056.38	896.659	1121.83	1098.31	961.524	726.108	1056.38	905.291
		1385.83	1403.03	1036.99	1336.79	1203.49	1432.24	1385.83	1239	1036.99	799.389	1203.49	1058.38	1385.83	1345.42	1036.99	766.492	1203.49	1079.79
		1513.49	1562.63	1188.56	1245.71	1507.33	1549.86	1513.49	1381.99	1188.56	898.416	1507.33	1175.02	1513.49	1503.37	1188.56	956.029	1507.33	1281.08
		1849.19	1844.93	1461.04	1613.78	1649.5	1999.05	1849.19	1545.25	1461.04	1156.35	1649.5	1309.06	1849.19	1819.96	1461.04	1132.57	1649.5	1359.81
		1933.3	1949.76	1592.06	1833.73	1912.86	1935.33	1933.3	1470.23	1592.06	1045.65	1912.86	1438.98	1933.3	1883.55	1592.06	1068.23	1912.86	1677.08
		2017.19	2095.91	1899.11	1923.2	2027.71	2142.1	2017.19	1693.22	1899.11	1359.86	2027.71	1583.06	2017.19	1963.84	1899.11	1537.34	2027.71	1762.37
		2094.03	2190.53	1930.07	2408.21	2129.72	2448.26	2094.03	1862.83	1930.07	1294	2129.72	1474.91	2094.03	2071.18	1930.07	1429.43	2129.72	1809.05
		2550.64	2531.65	2058.34	2107.75	2448.48	3049.03	2550.64	2222.99	2058.34	1472.75	2448.48	1831.65	2550.64	2528.43	2058.34	1626.64	2448.48	1993.24
		2907.14	3007.69	2355.04	2641.71	2612.21	2766.6	2907.14	2640.42	2355.04	1825.23	2612.21	2098.93	2907.14	2889.54	2355.04	1876.16	2612.21	2197.86
		3220.47	3417.83	2596.02	3076.83	3096	3250.97	3220.47	2833.51	2596.02	1724.26	3096	2588.71	3220.47	3201.43	2596.02	1787.64	3096	2748
		-0.545629	-0.511561	-413.522	-133.474	2.45736e-10	-2.36753e-13	-0.545629	-0.0247276	-413.522	-456.763	2.45736e-10	2.23902e-14	-0.545629	-0.509773	-413.522	-470.878	2.45736e-10	5.32907e-15
		-0.107407	0.00192558	-0.121835	5.48795	1.22837e-09	-2.10889e-13	-0.107407	-0.0912605	-0.121835	-2.73793	1.22837e-09	1.62351e-13	-0.107407	-0.14128	-0.121835	0.915743	1.22837e-09	9.41469e-14
		-0.0284392	0.135424	-0.0548458	2.36755	1.44204e-09	-5.38064e-14	-0.0284392	-0.291088	-0.0548458	-1.26084	1.44204e-09	-2.90698e-13	-0.0284392	-0.0489408	-0.0548458	-0.00504873	1.44204e-09	-3.73344e-13
		-9.63923e-10	2.20336e-13	-1.46403e-09	6.52092e-14	0.0207263	5.18335	-9.63923e-10	7.92109e-14	-1.46403e-09	-4.8238e-14	0.0207263	-0.397985	-9.63923e-10	-2.81771e-13	-1.46403e-09	1.43623e-13	0.0207263	-0.51174
		-3.36518e-11	-2.95206e-13	7.41048e-11	-1.78896e-13	0.118281	1.7356	-3.36518e-11	-3.48589e-13	7.41048e-11	-1.50714e-13	0.118281	-0.842024	-3.36518e-11	7.91378e-14	7.41048e-11	-1.57834e-13	0.118281	0.00243152
		5.52501e-10	1.24676e-13	7.49052e-10	3.20789e-13	0.181876	-6.15073	5.52501e-10	2.84217e-14	7.49052e-10	-6.0644e-14	0.181876	-1.848	5.52501e-10	-1.92825e-13	7.49052e-10	9.45378e-14	0.181876	0.506946
		0.685906	0.393653	0.0168038	-4.45232	2.90566	0.267027	0.685906	0.694152	0.0168038	-0.432626	2.90566	1.52814	0.685906	0.871543	0.0168038	-0.455759	2.90566	1.26083
		20.3243	9.85935	3.48572	1.74697	6.34895	-36.4403	20.3243	20.197	3.48572	3.72967	6.34895	1.9434	20.3243	20.8214	3.48572	-0.236293	6.34895	4.43027
		29.4136	31.9243	12.3973	11.5622	37.0294	33.4535	29.4136	32.0339	12.3973	7.93487	37.0294	27.7354	29.4136	30.2658	12.3973	4.51884	37.0294	33.0987
		90.398	48.7294	51.2777	34.0252	101.745	122.93	90.398	83.1564	51.2777	33.7941	101.745	95.2361	90.398	87.4399	51.2777	33.3493	101.745	86.061
		101.59	111.278	93.9792	94.8013	105.165	102.657	101.59	99.8645	93.9792	69.5153	105.165	67.6981	101.59	104.525	93.9792	55.6187	105.165	95.2268
		139.384	151.62	113.921	118.282	143.427	36.0346	139.384	138.965	113.921	92.5113	143.427	83.2969	139.384	141.114	113.921	86.5734	143.427	114.912
		162.855	153.445	129.483	134.279	152.821	177.64	162.855	146.226	129.483	78.0029	152.821	138.345	162.855	157.616	129.483	107.043	152.821	160.218
		171.222	176.257	144.7	145.804	157.423	161.928	171.222	155.509	144.7	86.3161	157.423	159.093	171.222	164.504	144.7	81.3544	157.423	147.939
		221.723	95.674	223.553	232.485	209.834	165.813	221.723	192.319	223.553	187.594	209.834	122.919	221.723	209.769	223.553	183.816	209.834	156.399
		253.885	279.003	244.828	511.456	259.454	293.806	253.885	217.555	244.828	165.635	259.454	247.027	253.885	241.377	244.828	162.123	259.454	245.55
		271.993	261.428	266.529	293.63	266.876	289.262	271.993	226.886	266.529	204.212	266.876	227.205	271.993	256.729	266.529	236.094	266.876	237.783
		395.717	436.429	267.567	272.486	338.86	487.597	395.717	381.831	267.567	213.342	338.86	292.186	395.717	391.321	267.567	217.192	338.86	310.154
		446.449	489.113	335.789	990.932	396.139	203.603	446.449	444.964	335.789	237.463	396.139	329.33	446.449	446.697	335.789	266.56	396.139	335.898
		547.053	395.071	436.875	405.806	458.307	471.081	547.053	429.012	436.875	275.44	458.307	386.669	547.053	515.123	436.875	311.379	458.307	414.705
		611.975	660.683	483.147	473.899	513.923	555.647	611.975	613.303	483.147	455.702	513.923	502.211	611.975	610.31	483.147	421.487	513.923	491.549
		627.842	561.625	569.85	433.855	538.207	408.324	627.842	566.186	569.85	324.832	538.207	280.284	627.842	595.177	569.85	382.633	538.207	391.19
		746.42	785.974	714.24	661.513	639.966	650.982	746.42	734.096	714.24	631.476	639.966	449.751	746.42	744.951	714.24	653.339	639.966	580.167
		1121.83	1213.91	790.63	1344.56	762.595	840.6	1121.83	1038.46	790.63	676.933	762.595	666.655	1121.83	1098.31	790.63	562.041	762.595	695.85
		1385.83	1403.03	889.083	830.513	844.483	1684.17	1385.83	1239	889.083	400.763	844.483	811.489	1385.83	1345.42	889.083	712.785	844.483	792.095
		1513.49	1562.63	1041.63	2041.02	1141.19	1103.46	1513.49	1381.99	1041.63	869.874	1141.19	1042.25	1513.49	1503.37	1041.63	879.468	1141.19	1098.42
		1849.19	1844.93	1199.01	1082.27	1772.07	1559.61	1849.19	1545.25	1199.01	845.083	1772.07	1459.88	1849.19	1819.96	1199.01	930.104	1772.07	1497.36
		1933.3	1949.76	1738.99	1621.77	1803.84	1986.57	1933.3	1470.23	1738.99	1390.45	1803.84	1322.47	1933.3	1883.55	1738.99	1366.79	1803.84	1650.92
		2017.19	2095.91	2010.85	2490.83	2084.98	2077.88	2017.19	1693.22	2010.85	1607.61	2084.98	1729.47	2017.19	1963.84	2010.85	1734.66	2084.98	1967.12
		2094.03	2190.53	2195.3	2269.96	2173.51	2312.85	2094.03	1862.83	2195.3	1644.06	2173.51	1867.37	2094.03	2071.18	2195.3	1727.45	2173.51	2056.96
		2550.64	2531.65	2215.09	2636.28	2305.32	2251.3	2550.64	2222.99	2215.09	1894.9	2305.32	1683.82	2550.64	2528.43	2215.09	1904.25	2305.32	1902.8
		2907.14	3007.69	2739.28	3007.45	2692.96	2992.64	2907.14	2640.42	2739.28	2379.83	2692.96	2280.41	2907.14	2889.54	2739.28	2316.13	2692.96	2388.47
		3220.47	3417.83	2979.03	3378.89	3115.4	3267.55	3220.47	2833.51	2979.03	2351.22	3115.4	2542.54	3220.47	3201.43	2979.03	2454.95	3115.4	2798.6
		-0.545629	-0.511561	-274.65	-1609.48	-0.110381	-0.268725	-0.545629	-0.0247276	-274.65	-160.059	-0.110381	-0.655707	-0.545629	-0.509773	-274.65	-247.988	-0.110381	0.791041
		-0.107407	0.00192558	-0.0102166	6.7024	-0.0282422	5.61846	-0.107407	-0.0912605	-0.0102166	0.69712	-0.0282422	0.261536	-0.107407	-0.14128	-0.0102166	-1.87617	-0.0282422	-0.146682
		-0.0284392	0.135424	-0.00562044	-1.46603	-1.54874e-09	3.58807e-13	-0.0284392	-0.291088	-0.00562044	-0.526199	-1.54874e-09	8.0233e-14	-0.0284392	-0.0489408	-0.00562044	0.128127	-1.54874e-09	-3.96326e-14
		-9.63923e-10	2.20336e-13	-1.12101e-09	-4.37646e-13	-2.01036e-10	-3.87229e-13	-9.63923e-10	7.92109e-14	-1.12101e-09	1.11379e-13	-2.01036e-10	1.33472e-13	-9.63923e-10	-2.81771e-13	-1.12101e-09	2.82269e-14	-2.01036e-10	-1.4024e-13
		-3.36518e-11	-2.95206e-13	2.43516e-10	-2.52812e-13	6.41224e-10	7.53517e-14	-3.36518e-11	-3.48589e-13	2.43516e-10	2.70965e-13	6.41224e-10	1.75562e-13	-3.36518e-11	7.91378e-14	2.43516e-10	-2.08592e-13	6.41224e-10	-2.44584e-13
		5.52501e-10	1.24676e-13	1.17267e-09	2.13732e-13	0.02631	-4.392	5.52501e-10	2.84217e-14	1.17267e-09	5.94371e-14	0.02631	0.00163431	5.52501e-10	-1.92825e-13	1.17267e-09	1.12669e-13	0.02631	0.132179
		0.685906	0.393653	0.100115	-1.38585	2.62422	0.0661049	0.685906	0.694152	0.100115	-0.15204	2.62422	1.6575	0.685906	0.871543	0.100115	-0.321449	2.62422	2.46063
		20.3243	9.85935	0.426246	-3.54088	9.45397	3.40636	20.3243	20.197	0.426246	-0.963144	9.45397	9.33186	20.3243	20.8214	0.426246	-0.259442	9.45397	9.56968
		29.4136	31.9243	9.65311	1.08167	24.0456	22.4246	29.4136	32.0339	9.65311	4.6424	24.0456	24.6706	29.4136	30.2658	9.65311	5.15914	24.0456	24.2216
		90.398	48.7294	21.3518	26.3824	52.6585	24.7611	90.398	83.1564	21.3518	19.3233	52.6585	55.3308	90.398	87.4399	21.3518	20.5357	52.6585	50.4634
		101.59	111.278	31.6224	-70.869	71.9611	12.7939	101.59	99.8645	31.6224	17.5608	71.9611	36.048	101.59	104.525	31.6224	11.6331	71.9611	56.1908
		139.384	151.62	44.6782	65.5138	103.031	121.562	139.384	138.965	44.6782	39.2533	103.031	94.0884	139.384	141.114	44.6782	33.5956	103.031	98.0649
		162.855	153.445	71.6443	118.339	107.224	98.7868	162.855	146.226	71.6443	20.0291	107.224	79.3157	162.855	157.616	71.6443	37.5601	107.224	104.364
		171.222	176.257	109.5	76.3215	160.818	173.242	171.222	155.509	109.5	69.4832	160.818	139.417	171.222	164.504	109.5	76.234	160.818	147.285
		221.723	95.674	119.275	119.775	201.616	44.8232	221.723	192.319	119.275	103.424	201.616	106.536	221.723	209.769	119.275	101.531	201.616	125.525
		253.885	279.003	138.02	152.582	238.204	278.593	253.885	217.555	138.02	131.698	238.204	193.671	253.885	241.377	138.02	126.003	238.204	213.272
		271.993	261.428	226.413	233.285	238.327	270.17	271.993	226.886	226.413	189.156	238.327	200.49	271.993	256.729	226.413	198.474	238.327	220.279
		395.717	436.429	244.354	250.48	264.283	286.789	395.717	381.831	244.354	191.024	264.283	234.291	395.717	391.321	244.354	199.171	264.283	239.392
		446.449	489.113	279.606	295.781	427.638	225.358	446.449	444.964	279.606	240.879	427.638	329.52	446.449	446.697	279.606	248.179	427.638	353.212
		547.053	395.071	307.828	326.802	485.825	430.884	547.053	429.012	307.828	202.751	485.825	458.355	547.053	515.123	307.828	185.262	485.825	472.7
		611.975	660.683	355.746	411.05	530.821	604.087	611.975	613.303	355.746	298.989	530.821	505.355	611.975	610.31	355.746	298.622	530.821	508.798
		627.842	561.625	463.721	522.104	678.308	526.619	627.842	566.186	463.721	391.297	678.308	515.161	627.842	595.177	463.721	410.14	678.308	550.751
		746.42	785.974	624.496	715.885	718.429	665.248	746.42	734.096	624.496	553.506	718.429	656.152	746.42	744.951	624.496	555.344	718.429	695.321
		1121.83	1213.91	649.783	720.141	891.352	818.128	1121.83	1038.46	649.783	395.683	891.352	763.009	1121.83	1098.31	649.783	451.25	891.352	842.043
		1385.83	1403.03	812.063	916.206	909.854	1154.72	1385.83	1239	812.063	626.715	909.854	832.553	1385.83	1345.42	812.063	693.362	909.854	872.216
		1513.49	1562.63	1170.61	1008.12	1420.74	1524.03	1513.49	1381.99	1170.61	888.938	1420.74	1164.61	1513.49	1503.37	1170.61	971.258	1420.74	1290.47
		1849.19	1844.93	1558.58	1457.9	1835.53	1772.38	1849.19	1545.25	1558.58	1050.05	1835.53	1442.18	1849.19	1819.96	1558.58	1281.62	1835.53	1574.5
		1933.3	1949.76	1885.33	1826.15	1914.54	1969.3	1933.3	1470.23	1885.33	1359.2	1914.54	1352.24	1933.3	1883.55	1885.33	1513.64	1914.54	1707.09
		2017.19	2095.91	1926.49	1966.88	1998.86	2089.78	2017.19	1693.22	1926.49	1456.77	1998.86	1805.1	2017.19	1963.84	1926.49	1694.81	1998.86	1879.62
		2094.03	2190.53	2024.7	2066.56	2055.15	2111.46	2094.03	1862.83	2024.7	1564.99	2055.15	1586.65	2094.03	2071.18	2024.7	1762.59	2055.15	1843.93
		2550.64	2531.65	2468.02	2596.51	2237.51	2581.93	2550.64	2222.99	2468.02	1967.2	2237.51	1854.4	2550.64	2528.43	2468.02	2100.52	2237.51	2070.88
		2907.14	3007.69	3388.12	2885.53	3515.61	3105.97	2907.14	2640.42	3388.12	2740.46	3515.61	2869.54	2907.14	2889.54	3388.12	2867.84	3515.61	3184.7
		3220.47	3417.83	4133.26	4092.37	4058.97	5822.22	3220.47	2833.51	4133.26	3045.26	4058.97	3426.33	3220.47	3201.43	4133.26	3160.83	4058.97	3718.53
		-0.545629	-0.511561	-150.819	11.3044	-8.56244e-11	9.2075e-14	-0.545629	-0.0247276	-150.819	-115.754	-8.56244e-11	9.27964e-14	-0.545629	-0.509773	-150.819	-131.109	-8.56244e-11	2.27791e-13
		-0.107407	0.00192558	-0.0388779	-0.0751488	8.13817e-10	-4.49308e-13	-0.107407	-0.0912605	-0.0388779	-0.367224	8.13817e-10	4.80452e-14	-0.107407	-0.14128	-0.0388779	0.261802	8.13817e-10	-4.26884e-14
		-0.0284392	0.135424	1.11871e-09	-9.15967e-14	1.69603e-09	2.63196e-13	-0.0284392	-0.291088	1.11871e-09	-8.60226e-14	1.69603e-09	-2.63327e-13	-0.0284392	-0.0489408	1.11871e-09	4.73377e-14	1.69603e-09	-2.56213e-13
		-9.63923e-10	2.20336e-13	1.3549e-09	9.87021e-14	0.0146894	0.685427	-9.63923e-10	7.92109e-14	1.3549e-09	6.47063e-14	0.0146894	0.30952	-9.63923e-10	-2.81771e-13	1.3549e-09	-1.2905e-13	0.0146894	0.183111
		-3.36518e-11	-2.95206e-13	1.88528e-09	-8.68862e-14	0.0647871	-0.31127	-3.36518e-11	-3.48589e-13	1.88528e-09	1.19802e-13	0.0647871	-0.163554	-3.36518e-11	7.91378e-14	1.88528e-09	-2.60701e-13	0.0647871	0.023869
		5.52501e-10	1.24676e-13	0.0306848	-4.29288	0.0907769	0.521361	5.52501e-10	2.84217e-14	0.0306848	-0.345379	0.0907769	-0.0389126	5.52501e-10	-1.92825e-13	0.0306848	0.432602	0.0907769	0.132566
		0.685906	0.393653	0.0596587	0.212688	1.79042	2.50969	0.685906	0.694152	0.0596587	0.135643	1.79042	1.03992	0.685906	0.871543	0.0596587	-0.0400969	1.79042	0.427349
		20.3243	9.85935	0.338334	2.75984	2.92639	6.75564	20.3243	20.197	0.338334	-1.15131	2.92639	2.92555	20.3243	20.8214	0.338334	-0.498615	2.92639	2.76774
		29.4136	31.9243	10.3238	-30.3008	18.7134	17.1334	29.4136	32.0339	10.3238	5.0898	18.7134	18.8755	29.4136	30.2658	10.3238	8.17576	18.7134	17.4585
		90.398	48.7294	25.8908	15.6357	36.0829	34.0837	90.398	83.1564	25.8908	7.32435	36.0829	34.0386	90.398	87.4399	25.8908	3.88227	36.0829	31.7454
		101.59	111.278	43.1964	40.7955	68.8739	66.4273	101.59	99.8645	43.1964	25.9097	68.8739	60.1955	101.59	104.525	43.1964	19.9203	68.8739	61.2371
		139.384	151.62	75.6654	85.1352	102.834	126.915	139.384	138.965	75.6654	48.3974	102.834	93.2491	139.384	141.114	75.6654	45.1324	102.834	93.0281
		162.855	153.445	107.952	134.57	110.94	90.3382	162.855	146.226	107.952	86.4672	110.94	97.7781	162.855	157.616	107.952	80.9568	110.94	104.641
		171.222	176.257	118.007	151.033	120.775	137.966	171.222	155.509	118.007	101.758	120.775	112.565	171.222	164.504	118.007	107.335	120.775	115.109
		221.723	95.674	123.217	111.212	186.491	205.963	221.723	192.319	123.217	72.3163	186.491	168.547	221.723	209.769	123.217	71.2161	186.491	166.803
		253.885	279.003	181.69	237.646	235.432	268.83	253.885	217.555	181.69	125.605	235.432	196.469	253.885	241.377	181.69	129.274	235.432	203.603
		271.993	261.428	231.61	183.087	238.752	253.32	271.993	226.886	231.61	180.984	238.752	188.409	271.993	256.729	231.61	200.672	238.752	202.344
		395.717	436.429	245.795	249.797	270.836	175.979	395.717	381.831	245.795	192.414	270.836	240.483	395.717	391.321	245.795	202.718	270.836	240.886
		446.449	489.113	263.731	281.365	305.155	232.792	446.449	444.964	263.731	212.885	305.155	262.152	446.449	446.697	263.731	229.102	305.155	269.285
		547.053	395.071	360.785	365.675	376.128	362.624	547.053	429.012	360.785	187.689	376.128	314.715	547.053	515.123	360.785	155.673	376.128	316.796
		611.975	660.683	409.17	435.792	449.395	443.378	611.975	613.303	409.17	323.42	449.395	384.539	611.975	610.31	409.17	311.905	449.395	386.471
		627.842	561.625	459.449	527.057	587.057	587.587	627.842	566.186	459.449	404.574	587.057	521.853	627.842	595.177	459.449	416.904	587.057	522.586
		746.42	785.974	602.582	723.976	606.451	475.615	746.42	734.096	602.582	536.487	606.451	450.861	746.42	744.951	602.582	560.394	606.451	485.952
		1121.83	1213.91	630.918	749.336	755.093	688.898	1121.83	1038.46	630.918	412.629	755.093	582.525	1121.83	1098.31	630.918	439.162	755.093	571.011
		1385.83	1403.03	885.614	882.486	951.975	932.354	1385.83	1239	885.614	753.484	951.975	805.153	1385.83	1345.42	885.614	767.034	951.975	815.976
		1513.49	1562.63	1312.73	1552.08	1362.57	1325.45	1513.49	1381.99	1312.73	1003.06	1362.57	1183.4	1513.49	1503.37	1312.73	1103.07	1362.57	1149.88
		1849.19	1844.93	1604.11	1808.75	1709.29	1667.16	1849.19	1545.25	1604.11	1310.01	1709.29	1358.62	1849.19	1819.96	1604.11	1408.5	1709.29	1447.65
		1933.3	1949.76	1734.29	1129.55	1823.87	1811.21	1933.3	1470.23	1734.29	1076.38	1823.87	1450.94	1933.3	1883.55	1734.29	1220.94	1823.87	1492.21
		2017.19	2095.91	1931.49	1995.14	1888.3	1906.64	2017.19	1693.22	1931.49	1491.86	1888.3	1380.45	2017.19	1963.84	1931.49	1693.96	1888.3	1583.33
		2094.03	2190.53	2010.01	2069.52	2069.07	2073.53	2094.03	1862.83	2010.01	1608.73	2069.07	1548.42	2094.03	2071.18	2010.01	1752.58	2069.07	1744.62
		2550.64	2531.65	2188.25	2649.05	2162.09	2137.72	2550.64	2222.99	2188.25	1537.67	2162.09	1703.02	2550.64	2528.43	2188.25	1825.22	2162.09	1793.01
		2907.14	3007.69	3419.28	2817.09	3969.66	4276.05	2907.14	2640.42	3419.28	3030.72	3969.66	3231.7	2907.14	2889.54	3419.28	2894.6	3969.66	3426.82
		3220.47	3417.83	3518.09	3335.64	4260.16	3738.11	3220.47	2833.51	3518.09	2676.48	4260.16	3526.45	3220.47	3201.43	3518.09	2408.23	4260.16	3748.75
		-0.545629	-0.511561	-271.639	-1676.73	-0.0958738	1.07579	-0.545629	-0.0247276	-271.639	-159.816	-0.0958738	-0.105278	-0.545629	-0.509773	-271.639	-244.253	-0.0958738	-0.200212
		-0.107407	0.00192558	-0.0337236	-1.46316	1.95378e-10	-1.75061e-13	-0.107407	-0.0912605	-0.0337236	0.667386	1.95378e-10	1.38686e-13	-0.107407	-0.14128	-0.0337236	0.121903	1.95378e-10	1.56714e-13
		-0.0284392	0.135424	-7.95006e-10	-3.80635e-13	9.2705e-10	9.69014e-14	-0.0284392	-0.291088	-7.95006e-10	3.54515e-13	9.2705e-10	-1.52897e-13	-0.0284392	-0.0489408	-7.95006e-10	3.31859e-14	9.2705e-10	-3.55666e-13
		-9.63923e-10	2.20336e-13	7.38409e-10	-3.75732e-13	1.262e-09	-9.32498e-13	-9.63923e-10	7.92109e-14	7.38409e-10	-1.11808e-13	1.262e-09	-4.35938e-13	-9.63923e-10	-2.81771e-13	7.38409e-10	1.23134e-13	1.262e-09	-9.00636e-13
		-3.36518e-11	-2.95206e-13	1.13776e-09	3.66424e-13	0.0606169	-1.82197	-3.36518e-11	-3.48589e-13	1.13776e-09	-1.98969e-13	0.0606169	0.0428543	-3.36518e-11	7.91378e-14	1.13776e-09	5.70505e-13	0.0606169	-0.14382
		5.52501e-10	1.24676e-13	0.0143384	-1.36396	0.116054	4.55338	5.52501e-10	2.84217e-14	0.0143384	-0.156779	0.116054	0.602814	5.52501e-10	-1.92825e-13	0.0143384	-0.328782	0.116054	0.145148
		0.685906	0.393653	0.108301	6.72771	1.27806	1.28315	0.685906	0.694152	0.108301	-0.523201	1.27806	0.243845	0.685906	0.871543	0.108301	-1.91511	1.27806	1.03396
		20.3243	9.85935	0.506618	-3.34819	3.50845	-8.06162	20.3243	20.197	0.506618	-0.902343	3.50845	2.76423	20.3243	20.8214	0.506618	-0.242968	3.50845	2.74911
		29.4136	31.9243	9.50704	1.11183	10.496	8.28724	29.4136	32.0339	9.50704	4.63241	10.496	10.9695	29.4136	30.2658	9.50704	5.15423	10.496	11.0068
		90.398	48.7294	21.6298	25.9337	34.9855	40.4273	90.398	83.1564	21.6298	19.1065	34.9855	30.2231	90.398	87.4399	21.6298	20.8599	34.9855	31.7482
		101.59	111.278	31.2989	-72.1867	53.668	48.3968	101.59	99.8645	31.2989	17.8049	53.668	43.5922	101.59	104.525	31.2989	11.8378	53.668	44.0868
		139.384	151.62	44.7813	63.9037	69.9877	79.129	139.384	138.965	44.7813	38.8725	69.9877	56.5244	139.384	141.114	44.7813	34.004	69.9877	62.3373
		162.855	153.445	72.1628	119.554	99.4595	-28.9926	162.855	146.226	72.1628	19.9628	99.4595	90.6981	162.855	157.616	72.1628	37.6057	99.4595	95.5255
		171.222	176.257	109.356	76.57	115.093	127.165	171.222	155.509	109.356	69.6315	115.093	100.197	171.222	164.504	109.356	76.058	115.093	105.974
		221.723	95.674	119.606	121.658	151.012	144.873	221.723	192.319	119.606	103.444	151.012	116.412	221.723	209.769	119.606	101.84	151.012	128.04
		253.885	279.003	137.961	153.214	168.21	189.14	253.885	217.555	137.961	131.531	168.21	143.626	253.885	241.377	137.961	126.051	168.21	151.954
		271.993	261.428	226.187	232.645	217.411	262.81	271.993	226.886	226.187	189.02	217.411	190.172	271.993	256.729	226.187	198.022	217.411	193.323
		395.717	436.429	244.445	250.78	243.189	252.379	395.717	381.831	244.445	191.19	243.189	201.521	395.717	391.321	244.445	199.69	243.189	209.711
		446.449	489.113	278.314	294.741	281.237	204.759	446.449	444.964	278.314	240.712	281.237	227.648	446.449	446.697	278.314	248.062	281.237	250.493
		547.053	395.071	307.344	330.141	350.228	306.705	547.053	429.012	307.344	202.629	350.228	284.135	547.053	515.123	307.344	184.728	350.228	303.201
		611.975	660.683	355.818	409.388	434.842	431.394	611.975	613.303	355.818	298.702	434.842	313.942	611.975	610.31	355.818	298.818	434.842	338.402
		627.842	561.625	463.948	521.931	493.425	467.6	627.842	566.186	463.948	391.413	493.425	433.224	627.842	595.177	463.948	410.346	493.425	451.843
		746.42	785.974	624.304	716.443	614.102	661.048	746.42	734.096	624.304	553.793	614.102	563.148	746.42	744.951	624.304	555.685	614.102	568.506
		1121.83	1213.91	649.799	720.606	660.457	719.597	1121.83	1038.46	649.799	395.618	660.457	444.096	1121.83	1098.31	649.799	450.606	660.457	484.2
		1385.83	1403.03	813.39	914.913	993.259	973.305	1385.83	1239	813.39	628.363	993.259	821.685	1385.83	1345.42	813.39	696.042	993.259	870.769
		1513.49	1562.63	1171.29	1001.62	1519.94	1575.81	1513.49	1381.99	1171.29	889.568	1519.94	1274.69	1513.49	1503.37	1171.29	972.704	1519.94	1337.72
		1849.19	1844.93	1559.59	1454.26	1788.2	1698.07	1849.19	1545.25	1559.59	1053.38	1788.2	1391.27	1849.19	1819.96	1559.59	1283.62	1788.2	1528.88
		1933.3	1949.76	1883.22	1820.9	1888.97	1899.2	1933.3	1470.23	1883.22	1357.39	1888.97	1407.86	1933.3	1883.55	1883.22	1512.74	1888.97	1654.32
		2017.19	2095.91	1926.85	1965.59	1953.7	1857.26	2017.19	1693.22	1926.85	1456.62	1953.7	1657.72	2017.19	1963.84	1926.85	1692.99	1953.7	1693.89
		2094.03	2190.53	2026.13	2066.51	2106.82	2112.98	2094.03	1862.83	2026.13	1564.27	2106.82	1566.26	2094.03	2071.18	2026.13	1764.23	2106.82	1844.07
		2550.64	2531.65	2467.06	2586.33	2510.95	2743.39	2550.64	2222.99	2467.06	1966.66	2510.95	2118.05	2550.64	2528.43	2467.06	2100.82	2510.95	2213
		2907.14	3007.69	3392.52	2886.02	3810.82	3670.45	2907.14	2640.42	3392.52	2742.92	3810.82	3230.1	2907.14	2889.54	3392.52	2868.99	3810.82	3451.59
		3220.47	3417.83	4129.14	4082.8	5175.3	4037.04	3220.47	2833.51	4129.14	3047.32	5175.3	4158.66	3220.47	3201.43	4129.14	3158.79	5175.3	4140.19
		-0.545629	-0.511561	-585.234	-697.547	-0.00771145	-0.924042	-0.545629	-0.0247276	-585.234	-453.305	-0.00771145	-0.285207	-0.545629	-0.509773	-585.234	-587.035	-0.00771145	-0.106885
		-0.107407	0.00192558	-0.218139	13.309	-9.53521e-10	2.38155e-13	-0.107407	-0.0912605	-0.218139	1.19614	-9.53521e-10	-1.1394e-13	-0.107407	-0.14128	-0.218139	0.373068	-9.53521e-10	1.61436e-13
		-0.0284392	0.135424	-0.0133208	1.03127	-5.37333e-10	-7.47306e-14	-0.0284392	-0.291088	-0.0133208	0.534223	-5.37333e-10	8.55186e-14	-0.0284392	-0.0489408	-0.0133208	1.43378	-5.37333e-10	-9.03814e-14
		-9.63923e-10	2.20336e-13	-1.0366e-09	-6.69076e-14	1.88523e-10	-5.22274e-13	-9.63923e-10	7.92109e-14	-1.0366e-09	-2.14268e-13	1.88523e-10	3.78995e-13	-9.63923e-10	-2.81771e-13	-1.0366e-09	-1.40205e-13	1.88523e-10	1.1259e-13
		-3.36518e-11	-2.95206e-13	3.08101e-10	7.12732e-13	0.0734079	0.0561118	-3.36518e-11	-3.48589e-13	3.08101e-10	6.94727e-14	0.0734079	0.657379	-3.36518e-11	7.91378e-14	3.08101e-10	-1.92418e-13	0.0734079	0.785425
		5.52501e-10	1.24676e-13	1.12759e-09	1.23751e-13	0.162048	-0.601615	5.52501e-10	2.84217e-14	1.12759e-09	1.53157e-14	0.162048	0.0509432	5.52501e-10	-1.92825e-13	1.12759e-09	2.82314e-13	0.162048	0.175179
		0.685906	0.393653	0.0100439	5.79975	14.9138	7.58706	0.685906	0.694152	0.0100439	0.108059	14.9138	10.5648	0.685906	0.871543	0.0100439	-0.0495054	14.9138	13.3783
		20.3243	9.85935	29.802	23.6628	28.1378	31.8068	20.3243	20.197	29.802	21.7254	28.1378	29.9349	20.3243	20.8214	29.802	25.1802	28.1378	28.7392
		29.4136	31.9243	36.6998	33.8316	29.6027	5.00046	29.4136	32.0339	36.6998	29.4259	29.6027	19.15	29.4136	30.2658	36.6998	30.2627	29.6027	23.6659
		90.398	48.7294	59.0786	-37.6084	44.5915	17.7699	90.398	83.1564	59.0786	33.3065	44.5915	35.6853	90.398	87.4399	59.0786	42.6693	44.5915	41.9466
		101.59	111.278	101.322	60.5386	101.294	91.477	101.59	99.8645	101.322	92.0913	101.294	81.6937	101.59	104.525	101.322	87.7956	101.294	93.4115
		139.384	151.62	104.909	105.06	107.648	108.226	139.384	138.965	104.909	86.8006	107.648	95.262	139.384	141.114	104.909	96.7985	107.648	104.908
		162.855	153.445	110.933	149.763	144.264	117.027	162.855	146.226	110.933	82.7289	144.264	123.316	162.855	157.616	110.933	110.893	144.264	136.423
		171.222	176.257	171.039	202.874	153.246	147.885	171.222	155.509	171.039	137.28	153.246	138.346	171.222	164.504	171.039	138.497	153.246	147.37
		221.723	95.674	197.834	246.449	179.464	190.2	221.723	192.319	197.834	163.293	179.464	163.343	221.723	209.769	197.834	171.426	179.464	178.903
		253.885	279.003	254.082	887.441	212.356	215.474	253.885	217.555	254.082	211.176	212.356	173.228	253.885	241.377	254.082	194.905	212.356	201.693
		271.993	261.428	300.721	298.607	236.019	241.565	271.993	226.886	300.721	237.067	236.019	216.296	271.993	256.729	300.721	314.531	236.019	235.115
		395.717	436.429	328.322	121.699	382.046	402.124	395.717	381.831	328.322	262.173	382.046	318.131	395.717	391.321	328.322	228.295	382.046	379.843
		446.449	489.113	388.537	368.932	403.327	445.335	446.449	444.964	388.537	308.094	403.327	354.941	446.449	446.697	388.537	294.398	403.327	397.762
		547.053	395.071	463.552	517.331	492.906	539.055	547.053	429.012	463.552	369.641	492.906	425.55	547.053	515.123	463.552	383.805	492.906	479.616
		611.975	660.683	495.992	426.777	546.286	576.768	611.975	613.303	495.992	400.299	546.286	458.254	611.975	610.31	495.992	397.806	546.286	533.777
		627.842	561.625	565.762	749.787	594.806	633.804	627.842	566.186	565.762	416.913	594.806	471.714	627.842	595.177	565.762	440.637	594.806	580.544
		746.42	785.974	641.328	582.878	641.17	679.015	746.42	734.096	641.328	478.52	641.17	551.991	746.42	744.951	641.328	503.798	641.17	621.745
		1121.83	1213.91	748.286	1770.7	969.267	1014.11	1121.83	1038.46	748.286	621.239	969.267	814.748	1121.83	1098.31	748.286	666.439	969.267	951.664
		1385.83	1403.03	1052.66	1153.09	1334.65	1400.49	1385.83	1239	1052.66	857.192	1334.65	1026.82	1385.83	1345.42	1052.66	965.101	1334.65	1315.89
		1513.49	1562.63	1113.38	702.176	1409.04	1445.81	1513.49	1381.99	1113.38	665.842	1409.04	1160.38	1513.49	1503.37	1113.38	767.515	1409.04	1387.4
		1849.19	1844.93	1507.87	1920.85	1659.24	1687.43	1849.19	1545.25	1507.87	1088.8	1659.24	1330.64	1849.19	1819.96	1507.87	1268.57	1659.24	1563.75
		1933.3	1949.76	1631.36	1491.09	1828.79	1832.46	1933.3	1470.23	1631.36	1034.15	1828.79	1407.65	1933.3	1883.55	1631.36	1173.18	1828.79	1804.35
		2017.19	2095.91	1777.68	1667.47	2251.84	2419.93	2017.19	1693.22	1777.68	1348.73	2251.84	1833.78	2017.19	1963.84	1777.68	1431.33	2251.84	2246.34
		2094.03	2190.53	2208.93	2383.24	2425.31	2561.19	2094.03	1862.83	2208.93	1656.5	2425.31	1940.04	2094.03	2071.18	2208.93	2178.54	2425.31	2369.12
		2550.64	2531.65	2398.47	2754.24	2494.66	2647.86	2550.64	2222.99	2398.47	1895.14	2494.66	2146.09	2550.64	2528.43	2398.47	2051.31	2494.66	2470.26
		2907.14	3007.69	2638.68	1370.18	3455.86	3167.66	2907.14	2640.42	2638.68	1852.01	3455.86	2837.04	2907.14	2889.54	2638.68	2090.12	3455.86	3409.74
		3220.47	3417.83	3100.19	3282.61	3510.46	3616.61	3220.47	2833.51	3100.19	2516.35	3510.46	2725.07	3220.47	3201.43	3100.19	2741.33	3510.46	3483.14
		-0.062992	0.29995	-426.711	-366.76	-14.5265	-468.92	-0.062992	-0.0620251	-426.711	-427.121	-14.5265	-19.2415	-0.062992	0.00702321	-426.711	-632.582	-14.5265	-43.9445
		-4.74193e-10	-3.02409e-13	-0.185702	4.58834	-0.0718481	-2.26352	-4.74193e-10	3.07834e-13	-0.185702	-0.564468	-0.0718481	0.125669	-4.74193e-10	4.04847e-14	-0.185702	-1.97532	-0.0718481	0.139323
		4.55079e-10	6.81637e-14	-0.0844739	1.11227	-8.84379e-10	2.27689e-13	4.55079e-10	9.18476e-14	-0.0844739	0.51973	-8.84379e-10	-1.9843e-13	4.55079e-10	2.59883e-13	-0.0844739	0.675112	-8.84379e-10	2.78371e-13
		2.57755e-09	-9.54954e-14	-3.49428e-12	2.92905e-13	-9.44831e-11	2.88829e-13	2.57755e-09	-2.36171e-14	-3.49428e-12	2.2525e-13	-9.44831e-11	4.77271e-13	2.57755e-09	-2.39437e-13	-3.49428e-12	-1.455e-13	-9.44831e-11	-3.99576e-13
		0.0718818	-0.0837517	4.78536e-10	-1.36503e-13	1.46483e-09	1.09075e-13	0.0718818	0.0832751	4.78536e-10	-2.95636e-13	1.46483e-09	-1.93054e-13	0.0718818	-0.107192	4.78536e-10	-4.66469e-13	1.46483e-09	1.15359e-13
		0.198719	0.0962176	1.14894e-09	-3.40272e-14	0.0642661	-5.27889	0.198719	-0.004998	1.14894e-09	3.52479e-13	0.0642661	-0.563573	0.198719	-0.174728	1.14894e-09	-2.48935e-15	0.0642661	-0.17888
		11.7284	8.22591	0.00307468	-3.86003	0.117906	6.88018	11.7284	9.72281	0.00307468	0.0675407	0.117906	0.469987	11.7284	10.0224	0.00307468	-0.62966	0.117906	0.595768
		17.8605	16.5377	5.66716	-13.5639	3.77045	0.792899	17.8605	17.363	5.66716	3.27458	3.77045	2.30167	17.8605	15.5648	5.66716	-3.39518	3.77045	4.92324
		22.0804	24.5518	20.1474	29.258	18.7907	29.4847	22.0804	22.8702	20.1474	9.79576	18.7907	17.3785	22.0804	19.8313	20.1474	10.9267	18.7907	11.5303
		42.1717	41.8094	32.0988	16.3082	24.3142	21.8319	42.1717	40.3479	32.0988	15.5297	24.3142	15.6684	42.1717	40.4305	32.0988	6.45146	24.3142	17.2695
		55.5385	61.1271	53.7862	35.5057	45.5033	-49.6757	55.5385	56.3954	53.7862	24.4463	45.5033	31.5189	55.5385	51.7533	53.7862	20.7448	45.5033	33.1235
		79.7152	66.9661	66.7119	107.463	69.255	80.2623	79.7152	74.698	66.7119	45.4623	69.255	47.9833	79.7152	73.6408	66.7119	39.6328	69.255	57.2118
		99.0263	78.3636	106.778	60.4268	111.734	109.061	99.0263	87.9133	106.778	63.0491	111.734	83.5588	99.0263	87.533	106.778	49.7071	111.734	95.0894
		119.692	116.146	132.585	166.904	133.797	142.488	119.692	110.431	132.585	76.8797	133.797	88.653	119.692	111.204	132.585	86.4095	133.797	86.0031
		169.803	170.872	156.349	133.288	153.165	161.073	169.803	157.161	156.349	104.797	153.165	101.597	169.803	155.072	156.349	107.131	153.165	102.812
		197.421	192.106	181.076	195.746	182.405	172.56	197.421	175.804	181.076	83.4036	182.405	120.163	197.421	173.018	181.076	59.7064	182.405	119.112
		231.33	231.984	206.129	102.15	224.93	234.795	231.33	207.907	206.129	136.358	224.93	136.172	231.33	204.858	206.129	139.747	224.93	141.025
		261.539	246.216	232.043	218.076	235.387	220.133	261.539	240.808	232.043	211.774	235.387	156.428	261.539	245.692	232.043	153.621	235.387	158.664
		315.838	336.742	282.295	200.404	254.249	259.006	315.838	292.228	282.295	110.92	254.249	176.735	315.838	290.266	282.295	167.682	254.249	178.771
		324.478	292.223	319.022	311.754	310.783	294.39	324.478	274.033	319.022	202.369	310.783	215.638	324.478	273.559	319.022	226.877	310.783	212.52
		426.729	436.509	341.726	372.63	385.45	406.495	426.729	385.905	341.726	158.046	385.45	299.042	426.729	385.366	341.726	210.253	385.45	300.767
		550.888	531.872	380.611	-2394.54	422.027	401.602	550.888	485.245	380.611	229.967	422.027	266.319	550.888	495.741	380.611	238.926	422.027	277.323
		637.331	640.421	445.334	450.176	484.87	353.366	637.331	577.051	445.334	254.157	484.87	375.163	637.331	574.251	445.334	275.817	484.87	383.473
		683.335	663.017	575.024	580.934	638.029	556.15	683.335	606.676	575.024	383.487	638.029	535.306	683.335	603.027	575.024	445.63	638.029	530.468
		860.932	800.741	739.234	677.376	874.79	768.975	860.932	743.463	739.234	509.137	874.79	604.134	860.932	762.782	739.234	538.44	874.79	610.703
		1405.94	1330.7	984.564	1273.36	1188.4	964.691	1405.94	1164.06	984.564	463.208	1188.4	919.054	1405.94	1220.2	984.564	589.854	1188.4	850.184
		1643.12	1581.15	1377.36	1065.36	1380.55	1244.63	1643.12	1359.61	1377.36	929.578	1380.55	952.357	1643.12	1458.29	1377.36	1000.63	1380.55	1005.57
		1692.85	1685.49	1634.18	1784.95	1719.79	1518.74	1692.85	1425.38	1634.18	1066.22	1719.79	1175.07	1692.85	1532.72	1634.18	1116.68	1719.79	1233.04
		2175.02	2131.59	2024.76	2107.38	1922.33	1968.55	2175.02	1738.02	2024.76	1106.17	1922.33	1338.29	2175.02	1954.07	2024.76	1374.72	1922.33	1432.67
		2352.51	2293.37	2276.06	2434.64	1962.46	1836.6	2352.51	1880.22	2276.06	1596.39	1962.46	1419.17	2352.51	2096.28	2276.06	1719.53	1962.46	1523.57
		2450.07	2495.24	2316.65	2372.71	2175.95	2255.7	2450.07	2009.87	2316.65	2022.92	2175.95	1582.04	2450.07	2184.46	2316.65	1776.51	2175.95	1756.79
		2600.19	2650.07	2421.92	2191.16	2523.63	2506.39	2600.19	2330.55	2421.92	1489.13	2523.63	2103.53	2600.19	2381.86	2421.92	1844.12	2523.63	2233.58
		6346.55	6271.28	5849.16	5538.91	5640.69	5661.17	6346.55	5948.68	5849.16	5371.99	5640.69	5254.9	6346.55	6156.97	5849.16	5037.6	5640.69	5070.66
		-0.062992	0.29995	-169.512	-946.07	-1.53229e-09	-3.33296e-13	-0.062992	-0.0620251	-169.512	-124.094	-1.53229e-09	2.00954e-17	-0.062992	0.00702321	-169.512	-182.203	-1.53229e-09	-2.22045e-13
		-4.74193e-10	-3.02409e-13	-0.0147379	-3.46039	-2.94891e-10	4.90789e-14	-4.74193e-10	3.07834e-13	-0.0147379	-0.488657	-2.94891e-10	8.88229e-14	-4.74193e-10	4.04847e-14	-0.0147379	-0.976051	-2.94891e-10	8.88147e-15
		4.55079e-10	6.81637e-14	-2.91553e-09	-2.31986e-13	6.39645e-10	-7.60907e-13	4.55079e-10	9.18476e-14	-2.91553e-09	-1.00067e-13	6.39645e-10	-1.87791e-13	4.55079e-10	2.59883e-13	-2.91553e-09	-1.18299e-13	6.39645e-10	-2.36059e-13
		2.57755e-09	-9.54954e-14	-4.45058e-10	-1.08847e-13	0.108885	-4.41082	2.57755e-09	-2.36171e-14	-4.45058e-10	-1.53932e-13	0.108885	-0.00426816	2.57755e-09	-2.39437e-13	-4.45058e-10	-3.06368e-13	0.108885	0.557288
		0.0718818	-0.0837517	6.60113e-11	-5.22312e-14	0.151847	-2.02143	0.0718818	0.0832751	6.60113e-11	2.42176e-13	0.151847	0.211167	0.0718818	-0.107192	6.60113e-11	6.14556e-14	0.151847	0.280742
		0.198719	0.0962176	0.188508	1.58386	0.287554	-1.20887	0.198719	-0.004998	0.188508	-1.81393	0.287554	0.392879	0.198719	-0.174728	0.188508	-0.165965	0.287554	0.355664
		11.7284	8.22591	0.212809	-8.3738	0.688072	21.8067	11.7284	9.72281	0.212809	-0.719161	0.688072	3.78887	11.7284	10.0224	0.212809	-1.94104	0.688072	-4.22979
		17.8605	16.5377	8.09469	-47.5794	1.25182	1.14988	17.8605	17.363	8.09469	3.23287	1.25182	0.328131	17.8605	15.5648	8.09469	2.14459	1.25182	-0.898544
		22.0804	24.5518	16.1304	-33.0689	13.0251	-72.157	22.0804	22.8702	16.1304	4.99015	13.0251	8.80338	22.0804	19.8313	16.1304	-5.97834	13.0251	4.14431
		42.1717	41.8094	24.3649	57.6292	14.7719	-62.0317	42.1717	40.3479	24.3649	23.0161	14.7719	8.73964	42.1717	40.4305	24.3649	14.335	14.7719	9.27269
		55.5385	61.1271	44.2221	-406.153	26.0927	65.6135	55.5385	56.3954	44.2221	13.6754	26.0927	25.9016	55.5385	51.7533	44.2221	10.5346	26.0927	33.3243
		79.7152	66.9661	53.1712	-218.456	30.9217	44.7189	79.7152	74.698	53.1712	35.561	30.9217	28.6069	79.7152	73.6408	53.1712	26.9846	30.9217	27.0957
		99.0263	78.3636	61.9692	-72.6075	48.9553	52.8555	99.0263	87.9133	61.9692	39.6219	48.9553	43.3165	99.0263	87.533	61.9692	25.259	48.9553	41.5686
		119.692	116.146	67.568	11.3931	65.3033	73.4159	119.692	110.431	67.568	52.5675	65.3033	53.8089	119.692	111.204	67.568	35.9827	65.3033	49.2619
		169.803	170.872	83.6606	704.046	110.737	121.673	169.803	157.161	83.6606	72.8497	110.737	95.7602	169.803	155.072	83.6606	57.5095	110.737	93.1377
		197.421	192.106	109.549	69.7881	117.939	-263.968	197.421	175.804	109.549	87.6153	117.939	108.587	197.421	173.018	109.549	71.9209	117.939	75.2258
[truncated: 45,452 more rows]

## Sheet: Figure3
Figure 3: Efficiency improvement using full-Hessian TS optimization compared to the quasi-Newton approach. (a) The full-Hessian TS optimization requires 50\% fewer steps to reach convergence than the QN approximate-Hessian approach, using the identical NewtonNet force field on the same reactions. (b) The improved efficiency of the full-Hessian TS optimization comes from both more confident steps …
		rxn	ts_method	irc_method	path_len	path_disp	nsteps	nsteps_all	step_size
		0	dft1	dft1	2.19849	1.05118	64	94	0.0236397
		0	nn1	nn1	2.32729	0.37312	48	65	0.0363639
		0	nn0	nn1	2.01814	0.851066	30	31	0.0672715
		1	dft1	dft1	0.366835	0.204776	14	20	0.0193071
		1	nn1	nn1	0.368104	0.194039	14	23	0.016732
		1	nn0	nn1	0.289613	0.194028	8	9	0.0362016
		2	dft1	dft1	0.550471	0.306128	15	20	0.0289721
		2	nn1	nn1	0.794666	0.414994	25	31	0.0264889
		2	nn0	nn1	0.724411	0.414052	13	14	0.0557239
		3	dft1	dft1	1.83755	0.557195	32	51	0.0367509
		3	nn1	nn1	2.6527	0.48192	50	61	0.0442117
		3	nn0	nn1	1.39851	0.480878	18	19	0.0776949
		4	dft1	dft1	6.7005	1.32237	93	114	0.0592965
		4	nn1	nn1	0.586049	0.288587	14	21	0.0293025
		4	nn0	nn1	0.513914	0.28858	9	10	0.0571015
		5	dft1	dft1	0.595258	0.306876	23	53	0.0114473
		5	nn1	nn1	0.489508	0.279179	17	23	0.0222503
		5	nn0	nn1	0.395392	0.280224	9	10	0.0439325
		6	dft1	dft1	3.01942	1.4214	47	76	0.040259
		6	nn1	nn1	1.32412	0.540688	37	53	0.0254638
		6	nn0	nn1	1.12772	0.539736	17	19	0.062651
		7	dft1	dft1	2.07301	1.01422	44	54	0.0391135
		7	nn1	nn1	3.13649	1.22801	73	92	0.034467
		7	nn0	nn1	3.79189	1.75772	32	33	0.118497
		8	dft1	dft1	1.52213	0.580706	41	67	0.0230626
		8	nn1	nn1	0.664716	0.384051	16	42	0.0162126
		8	nn0	nn1	0.614506	0.377645	15	17	0.0384066
		9	dft1	dft1	0.406219	0.250756	12	19	0.0225677
		9	nn1	nn1	0.474185	0.241609	87	96	0.00499142
		9	nn0	nn1	0.460421	0.257782	9	10	0.0511579
		10	dft1	dft1	1.54408	0.599828	28	35	0.0454142
		10	nn1	nn1	2.76652	0.671325	46	81	0.0345815
		10	nn0	nn1	1.0624	0.484377	14	15	0.0758858
		11	dft1	dft1	0.702978	0.318634	21	29	0.0251064
		11	nn1	nn1	0.672841	0.267501	22	29	0.02403
		11	nn0	nn1	0.446323	0.267097	10	11	0.0446323
		12	dft1	dft1	0.845913	0.593194	42	52	0.0165865
		12	nn1	nn1	0.466762	0.356126	20	27	0.0179524
		12	nn0	nn1	0.422236	0.356299	10	11	0.0422236
		13	dft1	dft1	1.48592	0.842264	25	64	0.0235861
		13	nn1	nn1	2.08874	0.844293	43	53	0.0401681
		13	nn0	nn1	3.13462	1.29334	24	26	0.125385
		14	dft1	dft1	2.5061	0.905404	40	51	0.050122
		14	nn1	nn1	0.925403	0.361747	30	41	0.0231351
		14	nn0	nn1	2.89284	1.2484	44	46	0.0642854
		15	dft1	dft1
		15	nn1	nn1
		15	nn0	nn1
		16	dft1	dft1	3.94806	0.73891	65	94	0.0424523
		16	nn1	nn1	2.1968	0.744094	38	75	0.0296865
		16	nn0	nn1	1.08476	0.568116	16	18	0.0638091
		17	dft1	dft1
		17	nn1	nn1
		17	nn0	nn1
		18	dft1	dft1	0.250006	0.198167	10	16	0.0166671
		18	nn1	nn1	0.238201	0.202327	9	15	0.0170144
		18	nn0	nn1	0.228303	0.2015	4	5	0.0570758
		19	dft1	dft1	1.42577	0.630621	22	37	0.0396046
		19	nn1	nn1	1.25991	0.576706	27	43	0.0299978
		19	nn0	nn1	1.2014	0.584262	15	16	0.0800933
		20	dft1	dft1	2.23377	0.974009	36	62	0.0366191
		20	nn1	nn1	0.947043	0.340939	25	33	0.0295951
		20	nn0	nn1	0.839768	0.341416	12	13	0.0699807
		21	dft1	dft1
		21	nn1	nn1	3.90756	0.942737	98	112	0.0352033
		21	nn0	nn1
		22	dft1	dft1
		22	nn1	nn1
		22	nn0	nn1
		23	dft1	dft1	0.768844	0.389445	22	28	0.0284757
		23	nn1	nn1	0.844603	0.48714	26	32	0.0272453
		23	nn0	nn1	0.655724	0.48701	12	13	0.0546437
		24	dft1	dft1	0.451302	0.213447	13	20	0.0237527
		24	nn1	nn1	0.341846	0.16384	12	18	0.0201086
		24	nn0	nn1	0.257239	0.163508	5	6	0.0514479
		25	dft1	dft1	2.27149	0.957327	54	63	0.036637
		25	nn1	nn1	0.801901	0.427421	23	33	0.0250594
		25	nn0	nn1	0.712481	0.42874	13	14	0.0548063
		26	dft1	dft1	1.79782	1.19356	31	42	0.0438493
		26	nn1	nn1	0.744455	0.418941	23	41	0.0186114
		26	nn0	nn1	0.63465	0.429035	11	13	0.0528875
		27	dft1	dft1	1.82619	0.39914	45	55	0.0338183
		27	nn1	nn1	1.1099	0.273311	29	38	0.0299974
		27	nn0	nn1	0.905145	0.321124	14	15	0.0646532
		28	dft1	dft1	0.572888	0.315218	15	25	0.0238703
		28	nn1	nn1	0.701481	0.330731	24	34	0.021257
		28	nn0	nn1	0.621708	0.332598	10	11	0.0621708
		29	dft1	dft1	0.617023	0.324916	17	30	0.0212766
		29	nn1	nn1	0.895423	0.308029	22	36	0.0255835
		29	nn0	nn1	0.624607	0.308052	9	10	0.0694008
		30	dft1	dft1	1.49166	0.555534	36	77	0.0196272
		30	nn1	nn1	0.848263	0.442771	17	51	0.0169653
		30	nn0	nn1	0.718418	0.42961	18	20	0.0378115
		31	dft1	dft1	0.629045	0.392219	19	26	0.0251618
		31	nn1	nn1	0.617821	0.491996	17	22	0.02942
		31	nn0	nn1	0.582098	0.489233	9	10	0.0646776
		32	dft1	dft1	0.98507	0.412013	21	32	0.0317764
		32	nn1	nn1	0.721949	0.518216	23	30	0.0248948
		32	nn0	nn1	0.684566	0.51855	11	12	0.0622333
		33	dft1	dft1	2.01733	1.40542	37	51	0.0403465
		33	nn1	nn1	4.37823	0.775491	88	116	0.0380715
		33	nn0	nn1	2.55182	1.34813	35	36	0.0729092
		34	dft1	dft1	0.575465	0.380288	23	36	0.0164419
		34	nn1	nn1	1.23486	0.674432	26	47	0.0268448
		34	nn0	nn1	0.936482	0.674154	15	17	0.0585301
		35	dft1	dft1	0.337052	0.16304	17	33	0.0105329
		35	nn1	nn1	0.267923	0.184111	11	30	0.00923874
		35	nn0	nn1	0.220739	0.185275	6	8	0.0315341
		36	dft1	dft1	1.96601	1.09521	38	53	0.0378079
		36	nn1	nn1	1.80425	0.651348	44	54	0.0340425
		36	nn0	nn1	1.46175	1.00892	15	16	0.09745
		37	dft1	dft1	1.12352	0.3484	30	40	0.0288081
		37	nn1	nn1	3.53318	0.674721	91	159	0.0223619
		37	nn0	nn1	0.665583	0.318089	13	14	0.0511987
		38	dft1	dft1	0.576715	0.176747	15	23	0.0262143
		38	nn1	nn1	0.918523	0.222536	17	28	0.0340194
		38	nn0	nn1	0.527218	0.222774	9	10	0.0585798
		39	dft1	dft1	2.99091	0.483246	40	56	0.0543801
		39	nn1	nn1	2.40335	0.417188	41	59	0.0414371
		39	nn0	nn1	1.81787	0.417017	19	20	0.0956774
		40	dft1	dft1	9.21622	1.32944	115	231	0.0400705
		40	nn1	nn1	11.6494	1.36612	203	330	0.0354085
		40	nn0	nn1
		41	dft1	dft1	1.18757	0.567986	18	29	0.0424134
		41	nn1	nn1	2.04003	1.48233	28	35	0.0600009
		41	nn0	nn1	1.77627	1.48298	16	17	0.111017
		42	dft1	dft1	4.63498	1.44963	71	93	0.0503803
		42	nn1	nn1	2.45304	0.375347	60	71	0.0350434
		42	nn0	nn1	2.14524	0.686063	30	31	0.071508
		43	dft1	dft1
		43	nn1	nn1
		43	nn0	nn1
		44	dft1	dft1	0.926059	0.405312	30	46	0.0205791
		44	nn1	nn1	0.582984	0.333939	24	45	0.0132496
		44	nn0	nn1	0.543819	0.330984	11	13	0.0453183
		45	dft1	dft1	1.91936	0.265357	38	48	0.0408375
		45	nn1	nn1	1.777	0.423742	40	49	0.0370207
		45	nn0	nn1	1.51076	0.420898	19	20	0.0795135
		46	dft1	dft1	4.51328	1.3752	72	87	0.05248
		46	nn1	nn1	0.536028	0.222567	15	23	0.0243649
		46	nn0	nn1	0.412255	0.222338	8	9	0.0515319
		47	dft1	dft1	1.90999	0.390718	47	71	0.0272855
		47	nn1	nn1	0.917381	0.485246	26	37	0.0254828
		47	nn0	nn1	0.758425	0.485318	12	13	0.0632021
		48	dft1	dft1	1.72559	0.77649	44	64	0.0273904
		48	nn1	nn1	1.5277	0.402141	59	77	0.0201014
		48	nn0	nn1	0.960279	0.401155	17	19	0.0533489
		49	dft1	dft1	0.641175	0.460677	22	30	0.0221095
		49	nn1	nn1	0.551241	0.381228	21	33	0.0172263
		49	nn0	nn1	0.486579	0.385409	8	9	0.0608224
		50	dft1	dft1
		50	nn1	nn1
		50	nn0	nn1
		51	dft1	dft1	2.85484	1.18194	40	48	0.0607413
		51	nn1	nn1	1.83919	0.938234	40	49	0.0383164
		51	nn0	nn1	1.48522	0.895528	18	19	0.0825121
		52	dft1	dft1	0.136579	0.074926	8	14	0.0105061
		52	nn1	nn1	0.120356	0.0898723	8	14	0.00925813
		52	nn0	nn1	0.114639	0.0889309	3	4	0.0382129
		53	dft1	dft1
		53	nn1	nn1
		53	nn0	nn1
		54	dft1	dft1	1.78922	0.954907	18	72	0.0252003
		54	nn1	nn1	2.46332	0.835806	22	88	0.028314
		54	nn0	nn1	2.00456	0.840638	12	13	0.167047
		55	dft1	dft1	1.20837	0.558797	30	43	0.0287707
		55	nn1	nn1	1.80996	0.623372	22	74	0.024794
		55	nn0	nn1	1.14727	0.614675	14	15	0.0819479
		56	dft1	dft1	0.73967	0.434638	38	51	0.0147934
		56	nn1	nn1	0.616232	0.349324	20	35	0.0181245
		56	nn0	nn1	0.531107	0.348089	13	14	0.0408544
		57	dft1	dft1	2.14059	0.671829	58	99	0.0218427
		57	nn1	nn1	1.52533	0.734208	35	68	0.0227662
		57	nn0	nn1	1.40858	0.744459	22	25	0.0586909
		58	dft1	dft1	1.42124	0.590987	34	45	0.032301
		58	nn1	nn1	2.71345	0.808207	72	84	0.0326921
		58	nn0	nn1	1.97203	0.887717	29	30	0.0680009
		59	dft1	dft1	1.9347	0.265263	36	49	0.0403062
		59	nn1	nn1	1.72003	0.420762	43	51	0.0344005
		59	nn0	nn1	1.50987	0.420541	19	20	0.0794666
		60	dft1	dft1	1.20449	0.872942	35	43	0.0286784
		60	nn1	nn1	1.63096	0.878397	30	38	0.0440801
		60	nn0	nn1	1.47877	1.01242	17	18	0.0869865
		61	dft1	dft1
		61	nn1	nn1
		61	nn0	nn1
		62	dft1	dft1	0.632879	0.257843	19	36	0.0180823
		62	nn1	nn1	1.05677	0.439295	25	34	0.0320234
		62	nn0	nn1	0.768833	0.439513	20	21	0.0384417
		63	dft1	dft1	1.04571	0.513081	35	44	0.0243188
		63	nn1	nn1	0.961143	0.655752	35	42	0.0234425
		63	nn0	nn1	0.881472	0.655442	17	18	0.0518513
		64	dft1	dft1	3.6582	1.56589	50	184	0.0199902
		64	nn1	nn1
		64	nn0	nn1
		65	dft1	dft1	5.43838	1.69668	204	331	0.0164799
		65	nn1	nn1	2.70909	0.675856	86	139	0.0196311
		65	nn0	nn1	0.669083	0.318298	13	14	0.0514679
		66	dft1	dft1	2.13283	0.528586	32	49	0.0444339
		66	nn1	nn1	2.93862	0.766543	68	76	0.0391816
		66	nn0	nn1	1.65118	0.823533	19	20	0.0869041
		67	dft1	dft1	1.31318	1.10304	15	61	0.0218864
		67	nn1	nn1	1.14628	0.689396	15	60	0.0194285
		67	nn0	nn1	0.84088	0.547816	9	10	0.0934311
		68	dft1	dft1	1.19313	0.390198	32	49	0.0248568
		68	nn1	nn1	1.51089	0.274614	42	59	0.0260497
		68	nn0	nn1	0.507002	0.27455	10	11	0.0507002
		69	dft1	dft1	2.48303	0.985399	36	80	0.0314308
		69	nn1	nn1	3.22369	1.09496	61	93	0.0350401
		69	nn0	nn1	2.38184	1.09166	29	31	0.0793946
		70	dft1	dft1	2.43211	0.730388	63	70	0.0352479
		70	nn1	nn1	2.72738	0.893435	44	53	0.0524495
		70	nn0	nn1	1.63035	0.896072	16	17	0.101897
		71	dft1	dft1	0.429725	0.227397	13	23	0.0195329
		71	nn1	nn1	0.402605	0.217573	13	20	0.0211897
		71	nn0	nn1	0.338518	0.217491	7	8	0.0483597
		72	dft1	dft1
		72	nn1	nn1
		72	nn0	nn1
		73	dft1	dft1	2.43617	0.934765	43	54	0.0459655
		73	nn1	nn1	4.29795	0.974125	96	126	0.0343836
		73	nn0	nn1	1.95082	0.90617	22	23	0.0886737
		74	dft1	dft1	0.527146	0.314931	14	25	0.0219644
		74	nn1	nn1	1.25092	0.795435	28	32	0.0403524
		74	nn0	nn1	1.1691	0.795584	15	16	0.0779397
		75	dft1	dft1
		75	nn1	nn1
		75	nn0	nn1
		76	dft1	dft1	5.73618	1.16248	73	167	0.0345553
		76	nn1	nn1	6.49088	1.14955	104	204	0.0319748
		76	nn0	nn1	2.54391	1.01976	24	26	0.101756
		77	dft1	dft1	1.10568	0.370509	22	34	0.0335054
		77	nn1	nn1	1.0425	0.394774	25	37	0.0289584
		77	nn0	nn1	0.75349	0.394983	14	15	0.0538207
		78	dft1	dft1	0.888179	0.532149	18	37	0.0246717
		78	nn1	nn1	1.10712	0.573916	17	28	0.0410044
		78	nn0	nn1	0.900097	0.576148	9	10	0.100011
		79	dft1	dft1	0.38085	0.139793	12	23	0.0173114
		79	nn1	nn1	0.304913	0.101131	13	20	0.016048
		79	nn0	nn1	0.165364	0.101353	5	6	0.0330728
		80	dft1	dft1
		80	nn1	nn1
		80	nn0	nn1
		81	dft1	dft1	0.622759	0.349569	17	27	0.0239523
		81	nn1	nn1	0.54057	0.299665	15	24	0.023503
		81	nn0	nn1	0.484557	0.291393	10	11	0.0484557
		82	dft1	dft1	0.934382	0.320087	21	55	0.0173034
		82	nn1	nn1	0.791331	0.364683	24	34	0.0239797
		82	nn0	nn1	0.685262	0.359466	11	12	0.0622965
		83	dft1	dft1	3.52219	1.56945	34	66	0.0541876
		83	nn1	nn1	1.83634	0.314886	34	44	0.0427056
		83	nn0	nn1	0.946947	0.315513	12	13	0.0789123
		84	dft1	dft1	1.05723	0.239812	25	60	0.0179192
		84	nn1	nn1	1.2095	0.50871	28	38	0.0326893
		84	nn0	nn1	0.798893	0.508662	12	13	0.0665744
		85	dft1	dft1	2.17561	0.436276	30	60	0.0368747
		85	nn1	nn1	0.692256	0.378212	23	29	0.0247234
		85	nn0	nn1	0.587333	0.378557	13	14	0.0451795
		86	dft1	dft1	1.64249	0.89714	17	76	0.0218999
		86	nn1	nn1	1.17815	0.669094	15	27	0.0453133
		86	nn0	nn1	0.999816	0.607259	9	10	0.111091
		87	dft1	dft1	0.867686	0.337771	31	36	0.024791
		87	nn1	nn1	0.561213	0.195903	15	31	0.0187071
		87	nn0	nn1	0.40638	0.19583	8	9	0.0507975
		88	dft1	dft1	3.25518	0.426629	87	175	0.0187079
		88	nn1	nn1	1.09294	0.191799	37	57	0.0195167
		88	nn0	nn1	0.497041	0.191578	12	13	0.0414201
		89	dft1	dft1	8.59746	0.980268	64	107	0.0811081
		89	nn1	nn1	3.40562	0.778414	100	118	0.0291079
		89	nn0	nn1
		90	dft1	dft1	2.39421	1.02976	70	96	0.0252022
		90	nn1	nn1	2.18511	0.878379	60	78	0.028378
		90	nn0	nn1	0.669096	0.31829	13	14	0.0514689
		91	dft1	dft1	1.65857	0.94331	31	43	0.0394899
		91	nn1	nn1	0.973536	0.46828	24	33	0.030423
		91	nn0	nn1	0.740419	0.466214	11	12	0.0673108
		92	dft1	dft1	0.928498	0.439482	23	30	0.0320172
		92	nn1	nn1	1.24482	0.380083	27	34	0.0377218
		92	nn0	nn1	0.582553	0.379821	9	10	0.0647281
		93	dft1	dft1	1.18024	0.315796	36	50	0.0240865
		93	nn1	nn1	1.26954	0.388703	39	53	0.0244142
		93	nn0	nn1	0.994073	0.388677	14	15	0.0710052
		94	dft1	dft1	3.06963	0.994329	41	53	0.0590314
		94	nn1	nn1	3.12447	0.550166	62	71	0.0446353
		94	nn0	nn1	3.37553	1.37809	25	27	0.129828
		95	dft1	dft1	1.48683	0.657211	44	52	0.0291535
		95	nn1	nn1	1.21343	0.323561	34	40	0.0311136
		95	nn0	nn1	1.02149	0.322782	14	15	0.0729636
		96	dft1	dft1	0.538005	0.223936	16	25	0.0224169
		96	nn1	nn1	0.632131	0.214562	19	28	0.0234123
		96	nn0	nn1	0.396985	0.215282	6	7	0.0661642
		97	dft1	dft1	1.13306	0.67108	29	37	0.031474
		97	nn1	nn1	1.23159	0.491779	31	39	0.0324103
		97	nn0	nn1	0.733286	0.475504	14	15	0.0523776
		98	dft1	dft1	3.62397	1.48612	50	84	0.0436623
		98	nn1	nn1	1.2243	0.617804	27	35	0.0360087
		98	nn0	nn1
		99	dft1	dft1	1.9419	0.4401	44	54	0.0366397
		99	nn1	nn1
		99	nn0	nn1	0.803766	0.247477	13	14	0.0618281
		100	dft1	dft1	1.00083	0.415554	24	47	0.0217573
		100	nn1	nn1	0.944269	0.540336	26	38	0.0255208
		100	nn0	nn1	0.915759	0.55183	17	19	0.0508755
		101	dft1	dft1	0.999915	0.592165	23	32	0.0322553
		101	nn1	nn1	1.16042	0.719664	34	44	0.0269864
		101	nn0	nn1	1.06547	0.722204	29	30	0.0367404
		102	dft1	dft1
		102	nn1	nn1
		102	nn0	nn1
		103	dft1	dft1	0.840109	0.304	20	69	0.0123545
		103	nn1	nn1	1.69875	0.616989	45	71	0.0242678
		103	nn0	nn1	1.36708	0.61716	26	29	0.0488244
		104	dft1	dft1	2.63544	1.34398	64	79	0.0337877
		104	nn1	nn1	1.26587	0.618095	38	47	0.0275188
		104	nn0	nn1	0.946424	0.617682	18	19	0.0525791
		105	dft1	dft1	2.6131	0.823768	70	76	0.0348414
		105	nn1	nn1	1.58448	0.689116	41	48	0.0337124
		105	nn0	nn1	1.08363	0.689436	17	18	0.0637427
		106	dft1	dft1	3.07738	1.08898	52	77	0.0404918
		106	nn1	nn1	2.83246	0.847733	43	50	0.0578053
		106	nn0	nn1	2.23611	0.847729	22	23	0.101641
		107	dft1	dft1	2.19117	0.885595	47	94	0.0235609
		107	nn1	nn1
		107	nn0	nn1	1.85881	0.831786	32	35	0.0546707
		108	dft1	dft1	0.417314	0.187856	20	31	0.0139105
		108	nn1	nn1	0.447583	0.194803	86	95	0.00476152
		108	nn0	nn1	0.324971	0.193707	9	10	0.0361078
		109	dft1	dft1	0.754936	0.28801	20	32	0.0243528
		109	nn1	nn1	0.698896	0.4385	23	31	0.0232965
		109	nn0	nn1	0.638239	0.435235	12	13	0.0531866
		110	dft1	dft1	2.82767	0.789204	63	95	0.0300816
		110	nn1	nn1	3.373	1.12633	61	69	0.049603
		110	nn0	nn1	1.90607	0.837277	21	22	0.0907654
		111	dft1	dft1	4.54921	0.925124	56	66	0.0699879
		111	nn1	nn1	0.44247	0.219527	15	20	0.0232879
		111	nn0	nn1	0.399827	0.219813	8	9	0.0499784
		112	dft1	dft1	1.19141	0.641267	35	83	0.0145294
		112	nn1	nn1	2.89342	0.703965	114	126	0.0231473
		112	nn0	nn1	0.764987	0.218052	14	15	0.0546419
		113	dft1	dft1	0.44863	0.264673	15	22	0.0213633
		113	nn1	nn1	1.06649	0.7293	26	34	0.032318
		113	nn0	nn1	0.478306	0.380197	7	8	0.0683295
		114	dft1	dft1	1.04124	0.359009	26	36	0.0297498
		114	nn1	nn1	1.59096	0.594446	48	57	0.0284099
		114	nn0	nn1	1.31403	0.592016	20	21	0.0657013
		115	dft1	dft1	3.58307	1.1892	43	74	0.0490832
		115	nn1	nn1	0.613874	0.227643	16	22	0.0292321
		115	nn0	nn1	0.426648	0.22715	7	8	0.0609498
		116	dft1	dft1	0.999344	0.259694	25	35	0.0293925
		116	nn1	nn1	0.745154	0.328835	21	30	0.025695
		116	nn0	nn1
		117	dft1	dft1	0.71047	0.552817	11	38	0.0192019
		117	nn1	nn1	2.82587	0.804532	61	79	0.0362291
		117	nn0	nn1	1.09971	0.526132	19	21	0.0549856
		118	dft1	dft1	4.83639	1.57506	94	216	0.0224948
		118	nn1	nn1	1.4855	0.586058	45	53	0.0285672
		118	nn0	nn1	1.41034	0.604625	18	19	0.0783524
		119	dft1	dft1	0.371226	0.206833	14	20	0.0195382
		119	nn1	nn1	0.367754	0.193677	14	23	0.0167161
		119	nn0	nn1	0.291957	0.193611	8	9	0.0364946
		120	dft1	dft1	0.469833	0.285411	19	26	0.0187933
		120	nn1	nn1	0.44026	0.262488	18	27	0.0169331
		120	nn0	nn1	0.353259	0.262806	8	9	0.0441574
		121	dft1	dft1	1.1026	0.349823	26	37	0.0306279
		121	nn1	nn1	1.30322	0.318341	34	52	0.0255534
		121	nn0	nn1	0.665612	0.318088	13	14	0.0512009
		122	dft1	dft1	0.911187	0.498623	26	36	0.0260339
		122	nn1	nn1	0.868394	0.426508	23	33	0.0271373
		122	nn0	nn1	0.724406	0.429498	11	12	0.0658551
		123	dft1	dft1	2.09297	0.480394	49	114	0.0185219
		123	nn1	nn1	1.76936	1.01064	28	37	0.0491489
		123	nn0	nn1	1.72285	1.01061	17	18	0.101344
		124	dft1	dft1	0.226585	0.183965	9	14	0.0174296
		124	nn1	nn1	0.180481	0.135856	10	15	0.0128915
		124	nn0	nn1	0.145575	0.126573	3	4	0.0485251
		125	dft1	dft1	1.31005	0.375943	30	38	0.0354069
		125	nn1	nn1	3.08892	0.503053	60	69	0.0454254
		125	nn0	nn1	1.63893	0.501721	27	28	0.0607012
		126	dft1	dft1	1.88411	0.687562	47	60	0.031934
		126	nn1	nn1	0.926658	0.462818	26	38	0.0250448
		126	nn0	nn1	0.746841	0.461765	11	12	0.0678947
		127	dft1	dft1	0.489545	0.265388	15	23	0.022252
		127	nn1	nn1	0.549227	0.341694	16	24	0.0238794
		127	nn0	nn1	0.52499	0.334291	9	10	0.0583322
		128	dft1	dft1	2.45277	0.944769	34	54	0.0462786
		128	nn1	nn1	2.23999	0.788249	41	48	0.0476593
		128	nn0	nn1	1.32554	0.787987	21	22	0.063121
		129	dft1	dft1	1.35288	0.590068	39	68	0.0201922
		129	nn1	nn1	1.86542	0.246665	32	68	0.0278421
		129	nn0	nn1	0.728418	0.247121	15	16	0.0485612
		130	dft1	dft1
		130	nn1	nn1
		130	nn0	nn1
		131	dft1	dft1
		131	nn1	nn1
		131	nn0	nn1
		132	dft1	dft1	0.897795	0.497368	21	30	0.0309584
		132	nn1	nn1	1.12467	0.538858	20	30	0.0387818
		132	nn0	nn1	0.896942	0.538207	9	10	0.0996603
		133	dft1	dft1	0.774091	0.195108	19	30	0.0266928
		133	nn1	nn1	0.648511	0.161959	20	32	0.0209197
		133	nn0	nn1	0.4523	0.164363	8	9	0.0565374
		134	dft1	dft1	0.626891	0.298395	20	39	0.0164971
		134	nn1	nn1	0.76357	0.329795	27	40	0.0195787
		134	nn0	nn1	0.532846	0.330643	12	13	0.0444038
		135	dft1	dft1	0.23973	0.129479	14	40	0.00614693
		135	nn1	nn1	0.602369	0.244905	16	27	0.0231681
		135	nn0	nn1	0.280208	0.243465	5	7	0.0467014
		136	dft1	dft1
		136	nn1	nn1
		136	nn0	nn1
		137	dft1	dft1	8.96449	2.0014	102	260	0.0346119
		137	nn1	nn1
		137	nn0	nn1	1.63522	0.602399	30	32	0.0527491
		138	dft1	dft1	1.09239	0.462549	24	38	0.0295241
		138	nn1	nn1	1.12385	0.460224	28	42	0.027411
		138	nn0	nn1	0.901716	0.460596	12	13	0.075143
		139	dft1	dft1	0.477171	0.185853	20	29	0.0170418
		139	nn1	nn1	1.49717	0.644782	34	43	0.0356468
		139	nn0	nn1	1.0989	0.644432	16	17	0.0686814
		140	dft1	dft1	0.73544	0.289575	21	32	0.0237239
		140	nn1	nn1	0.58503	0.265676	25	36	0.0167152
		140	nn0	nn1	0.447641	0.264993	12	13	0.0373035
		141	dft1	dft1	0.381336	0.178708	15	22	0.0181588
		141	nn1	nn1	0.439885	0.328018	19	27	0.0169187
		141	nn0	nn1	0.398768	0.316633	11	12	0.0362516
		142	dft1	dft1
		142	nn1	nn1
		142	nn0	nn1
		143	dft1	dft1	2.4933	0.960116	53	81	0.0311663
		143	nn1	nn1	5.58039	0.855574	82	148	0.0379619
		143	nn0	nn1	2.46498	1.12081	35	40	0.0632047
		144	dft1	dft1
		144	nn1	nn1
		144	nn0	nn1
		145	dft1	dft1	0.873857	0.421794	28	40	0.0224066
		145	nn1	nn1	1.12287	0.492548	26	38	0.0303479
		145	nn0	nn1	1.0074	0.494336	12	13	0.0839499
		146	dft1	dft1	1.03691	0.46321	27	36	0.0296261
		146	nn1	nn1	1.04869	0.473642	27	35	0.0308438
		146	nn0	nn1	0.733227	0.471604	13	14	0.0564021
		147	dft1	dft1
		147	nn1	nn1
		147	nn0	nn1
		148	dft1	dft1	0.427471	0.159015	13	22	0.0203558
		148	nn1	nn1	0.697145	0.328971	22	30	0.0240395
		148	nn0	nn1	0.449662	0.233506	7	8	0.0642374
		149	dft1	dft1	1.97926	0.655092	31	47	0.0430274
		149	nn1	nn1	2.94737	1.12817	66	91	0.0327486
		149	nn0	nn1	1.70165	0.82561	19	20	0.0895608
		150	dft1	dft1	3.75948	1.38947	61	70	0.0544853
		150	nn1	nn1	3.32446	0.930042	52	61	0.0554077
		150	nn0	nn1	3.06521	0.926203	19	20	0.161327
		151	dft1	dft1	1.25687	0.617048	33	41	0.0314217
		151	nn1	nn1	1.05343	0.422042	32	46	0.0234095
		151	nn0	nn1	0.856456	0.416781	15	16	0.0570971
		152	dft1	dft1	0.418992	0.31257	14	21	0.0209496
		152	nn1	nn1	0.266317	0.208075	10	16	0.0177544
		152	nn0	nn1	0.289894	0.209598	7	8	0.0414134
		153	dft1	dft1	0.420807	0.172506	13	24	0.018296
		153	nn1	nn1	0.404827	0.149729	13	20	0.0213067
		153	nn0	nn1	0.3029	0.149763	5	6	0.06058
		154	dft1	dft1	2.4937	0.223108	41	75	0.0336986
		154	nn1	nn1	0.497042	0.322017	18	31	0.0165681
		154	nn0	nn1	0.435342	0.323711	8	9	0.0544177
		155	dft1	dft1	3.26466	1.13231	36	62	0.053519
		155	nn1	nn1	1.17274	0.314497	30	38	0.0316958
		155	nn0	nn1	0.929194	0.313951	13	14	0.0714764
		156	dft1	dft1	1.4031	0.617411	29	51	0.028062
		156	nn1	nn1	1.4335	0.662692	32	56	0.0260636
		156	nn0	nn1	1.17746	0.658602	12	14	0.0905737
		157	dft1	dft1	2.59534	0.940721	43	63	0.0418604
		157	nn1	nn1
		157	nn0	nn1
		158	dft1	dft1	2.6067	0.510774	63	72	0.0367141
		158	nn1	nn1	2.20409	0.554259	52	81	0.0275511
		158	nn0	nn1	1.51484	0.661917	21	22	0.0721355
		159	dft1	dft1	1.49459	0.41649	26	55	0.0276776
		159	nn1	nn1	3.17068	0.351122	105	139	0.0229759
		159	nn0	nn1	1.1385	0.351214	21	22	0.0542144
		160	dft1	dft1	1.38365	0.413138	28	66	0.0212869
		160	nn1	nn1	2.77875	0.789102	46	83	0.0338872
		160	nn0	nn1	1.6667	0.752418	27	28	0.0617298
		161	dft1	dft1	0.624623	0.223529	17	28	0.0231342
		161	nn1	nn1	0.487766	0.171488	18	25	0.0203236
		161	nn0	nn1	0.382666	0.171688	10	11	0.0382666
		162	dft1	dft1	0.268201	0.101416	9	18	0.0157766
		162	nn1	nn1	0.226272	0.105798	9	17	0.014142
		162	nn0	nn1	0.145913	0.105783	4	5	0.0364782
		163	dft1	dft1	0.504259	0.264879	18	27	0.0193946
		163	nn1	nn1	0.655424	0.456476	22	28	0.024275
		163	nn0	nn1	0.618967	0.451528	12	13	0.0515806
		164	dft1	dft1	1.20287	0.452035	40	47	0.0261493
		164	nn1	nn1	1.13914	0.456472	43	48	0.0242371
		164	nn0	nn1	0.956563	0.455393	17	18	0.0562684
		165	dft1	dft1	1.74034	0.626859	34	50	0.0355172
		165	nn1	nn1
		165	nn0	nn1	2.33935	0.927025	32	33	0.0731047
		166	dft1	dft1	1.34266	0.436313	22	50	0.0274013
		166	nn1	nn1	1.42803	0.555218	21	40	0.0366162
		166	nn0	nn1	0.754799	0.498774	13	14	0.0580615
		167	dft1	dft1	1.04039	0.524459	24	37	0.0288999
		167	nn1	nn1	1.78473	0.674152	32	59	0.0307711
		167	nn0	nn1	1.25923	0.674557	13	14	0.0968637
		168	dft1	dft1
		168	nn1	nn1
		168	nn0	nn1
		169	dft1	dft1	0.914299	0.355177	24	32	0.0294935
		169	nn1	nn1	0.835822	0.3029	22	33	0.0261195
		169	nn0	nn1	0.557801	0.304761	9	10	0.0619779
		170	dft1	dft1	2.77687	1.19126	98	136	0.0205694
		170	nn1	nn1	1.2992	0.349309	42	59	0.0224
		170	nn0	nn1	0.703977	0.343602	18	20	0.0370514
		171	dft1	dft1	0.762462	0.248607	21	73	0.0105897
		171	nn1	nn1	1.62143	0.361046	41	83	0.0197735
		171	nn0	nn1	1.06508	0.361169	18	20	0.0560571
		172	dft1	dft1	1.63691	0.451177	31	57	0.0292305
		172	nn1	nn1	2.66965	0.539044	75	110	0.0244922
		172	nn0	nn1	1.2596	0.539397	25	26	0.0503839
		173	dft1	dft1	2.69292	0.756878	56	72	0.0379284
		173	nn1	nn1
		173	nn0	nn1	3.03053	1.12212	24	25	0.126272
		174	dft1	dft1	4.12372	0.593656	54	61	0.0687287
		174	nn1	nn1	1.53252	0.524156	35	43	0.0364885
		174	nn0	nn1	0.891902	0.524298	17	18	0.0524648
		175	dft1	dft1	5.32135	0.545765	53	66	0.0818669
		175	nn1	nn1	0.471774	0.269583	17	22	0.0224654
		175	nn0	nn1	0.395916	0.268429	7	8	0.0565594
		176	dft1	dft1	1.58834	0.496889	30	76	0.0211779
		176	nn1	nn1	0.539028	0.229101	15	26	0.0215611
		176	nn0	nn1	0.399587	0.229118	8	9	0.0499484
		177	dft1	dft1	9.88854	1.56094	109	150	0.0663661
		177	nn1	nn1	13.0112	1.32462	166	368	0.0354528
		177	nn0	nn1	5.29834	2.01424	78	84	0.0638354
		178	dft1	dft1	3.28362	0.493121	52	70	0.0475887
		178	nn1	nn1	0.515779	0.232987	15	21	0.025789
		178	nn0	nn1	0.470567	0.232666	8	9	0.0588208
		179	dft1	dft1
		179	nn1	nn1
		179	nn0	nn1
		180	dft1	dft1	2.06405	0.451331	36	59	0.0355871
		180	nn1	nn1	3.36199	0.539175	85	114	0.0297521
		180	nn0	nn1	1.26552	0.538109	24	25	0.0527302
		181	dft1	dft1	0.952176	0.390685	25	50	0.0194322
		181	nn1	nn1	1.32029	0.41531	31	48	0.0280913
		181	nn0	nn1	1.17376	0.410468	17	19	0.0652088
		182	dft1	dft1	0.480317	0.214208	14	30	0.0165626
		182	nn1	nn1	0.632011	0.230521	19	32	0.0203875
		182	nn0	nn1	0.406171	0.195988	7	8	0.0580244
		183	dft1	dft1	0.941995	0.257627	22	32	0.0303869
		183	nn1	nn1	0.817026	0.285671	20	40	0.0209494
		183	nn0	nn1	0.635453	0.286408	9	10	0.0706058
		184	dft1	dft1	1.33878	0.521657	31	43	0.0318758
		184	nn1	nn1	0.935895	0.510395	18	39	0.0246288
		184	nn0	nn1	0.604515	0.247311	11	12	0.0549559
		185	dft1	dft1	1.49992	0.502669	52	82	0.0185176
		185	nn1	nn1	1.98418	0.435117	66	83	0.0241973
		185	nn0	nn1	1.04531	0.433819	22	23	0.0475139
		186	dft1	dft1	1.5008	0.671857	28	57	0.0268
		186	nn1	nn1	1.68822	0.706516	33	56	0.0306949
		186	nn0	nn1	1.38433	0.709253	18	19	0.076907
		187	dft1	dft1	0.572796	0.181611	20	32	0.0184773
		187	nn1	nn1	0.251405	0.126561	10	23	0.0114275
		187	nn0	nn1	0.210373	0.127016	6	7	0.0350622
		188	dft1	dft1	5.52546	1.45593	64	129	0.0431676
		188	nn1	nn1	2.61761	0.762129	69	145	0.0181778
		188	nn0	nn1
		189	dft1	dft1	0.75508	0.498997	29	36	0.0215737
		189	nn1	nn1	1.58686	0.366616	38	47	0.0344969
		189	nn0	nn1	0.918582	0.705732	14	15	0.065613
		190	dft1	dft1	1.19573	0.624223	36	44	0.0278077
		190	nn1	nn1	1.7304	0.702415	41	62	0.0283672
		190	nn0	nn1	2.75034	1.06903	41	43	0.0654843
		191	dft1	dft1	1.55938	0.814163	35	46	0.0346529
		191	nn1	nn1	1.57675	0.843323	35	44	0.0366685
		191	nn0	nn1	1.31329	0.8342	14	15	0.0938061
		192	dft1	dft1	3.30363	1.56837	39	68	0.049308
		192	nn1	nn1	1.47434	0.365173	34	42	0.0359595
		192	nn0	nn1	0.947243	0.315289	12	13	0.078937
		193	dft1	dft1	1.87858	0.498362	29	144	0.0131369
		193	nn1	nn1	0.859647	0.373546	23	62	0.0140926
		193	nn0	nn1	0.741752	0.376495	11	13	0.0618127
		194	dft1	dft1	1.36613	0.771115	27	49	0.028461
		194	nn1	nn1
		194	nn0	nn1	1.58772	0.477137	21	22	0.0756056
		195	dft1	dft1	4.30204	1.1946	44	60	0.0729159
		195	nn1	nn1	0.763717	0.402709	20	29	0.0272756
		195	nn0	nn1	0.677501	0.402802	12	13	0.0564584
		196	dft1	dft1	0.686118	0.308622	30	43	0.0163361
		196	nn1	nn1	1.04481	0.445715	35	51	0.0208963
		196	nn0	nn1	1.227	0.656773	24	25	0.0511252
		197	dft1	dft1	0.943066	0.352566	26	42	0.0230016
		197	nn1	nn1	1.55434	0.320526	38	54	0.0293272
		197	nn0	nn1	0.78848	0.320108	12	13	0.0657066
		198	dft1	dft1	1.31123	0.486336	21	31	0.0437077
		198	nn1	nn1	1.61792	0.54614	37	45	0.0367709
		198	nn0	nn1	1.41728	0.548634	13	14	0.109022
		199	dft1	dft1	0.589637	0.28413	15	23	0.0268017
		199	nn1	nn1	1.1743	0.440831	32	45	0.0266886
		199	nn0	nn1	1.00518	0.440694	14	15	0.0717988
		200	dft1	dft1	3.12546	0.967068	58	70	0.0452965
		200	nn1	nn1	1.81419	0.78179	35	46	0.0403154
		200	nn0	nn1	0.898641	0.439245	15	16	0.0599094
		201	dft1	dft1	1.23923	0.561367	26	55	0.0229487
		201	nn1	nn1	5.2897	0.856953	75	158	0.0336923
		201	nn0	nn1	0.908257	0.499828	13	14	0.0698659
		202	dft1	dft1	0.251503	0.118305	11	23	0.011432
		202	nn1	nn1	1.51936	0.622233	50	57	0.0271314
		202	nn0	nn1	1.18514	0.622215	19	20	0.0623759
		203	dft1	dft1	0.568298	0.234795	17	28	0.0210481
		203	nn1	nn1	0.523391	0.195342	21	30	0.018048
		203	nn0	nn1	0.40886	0.194963	10	11	0.040886
		204	dft1	dft1	0.65608	0.303431	16	30	0.0226235
		204	nn1	nn1	0.709728	0.307063	20	34	0.0215069
		204	nn0	nn1	0.531732	0.312755	7	8	0.0759617
		205	dft1	dft1	1.08954	0.392702	26	55	0.0201768
		205	nn1	nn1	0.352385	0.118048	13	24	0.0153211
		205	nn0	nn1	0.204092	0.117821	5	6	0.0408183
		206	dft1	dft1	2.84468	0.983957	53	59	0.0490462
		206	nn1	nn1	1.46428	0.507641	29	36	0.0418367
		206	nn0	nn1	1.81003	0.789789	28	29	0.064644
		207	dft1	dft1	0.609753	0.268732	17	25	0.0254064
		207	nn1	nn1	0.636531	0.295658	22	30	0.0219493
		207	nn0	nn1	0.85563	0.497566	17	18	0.0503312
		208	dft1	dft1
		208	nn1	nn1
		208	nn0	nn1
		209	dft1	dft1	2.06968	0.364585	35	55	0.0383274
		209	nn1	nn1	3.84711	1.03034	45	55	0.0712427
		209	nn0	nn1	1.09181	0.580209	15	16	0.0727874
		210	dft1	dft1	0.621889	0.349205	21	31	0.0207296
		210	nn1	nn1
		210	nn0	nn1	0.849141	0.490182	13	14	0.0653186
		211	dft1	dft1	2.59547	0.62275	49	79	0.0332753
		211	nn1	nn1	1.20238	0.605469	30	37	0.0333995
		211	nn0	nn1	2.16009	0.762537	24	25	0.0900038
		212	dft1	dft1
		212	nn1	nn1	1.68086	0.727081	51	83	0.0204983
		212	nn0	nn1	1.14421	0.579895	27	28	0.0423783
		213	dft1	dft1	2.63615	0.469664	39	80	0.033369
		213	nn1	nn1	0.363465	0.158311	18	28	0.0134617
		213	nn0	nn1	0.274407	0.157782	8	9	0.0343009
		214	dft1	dft1	1.23751	0.175165	27	41	0.0309378
		214	nn1	nn1	0.484166	0.19689	21	29	0.0172917
		214	nn0	nn1	0.379906	0.196833	9	10	0.0422117
		215	dft1	dft1	1.27091	0.429214	34	60	0.0215408
		215	nn1	nn1	0.788023	0.430996	24	32	0.0254201
		215	nn0	nn1	0.708658	0.43102	12	13	0.0590549
		216	dft1	dft1
		216	nn1	nn1
		216	nn0	nn1
		217	dft1	dft1
		217	nn1	nn1
		217	nn0	nn1
		218	dft1	dft1	1.17192	0.461796	34	52	0.0229788
		218	nn1	nn1	1.12783	0.42034	33	54	0.0212799
		218	nn0	nn1	0.787395	0.418511	10	11	0.0787395
		219	dft1	dft1	0.620964	0.233403	24	35	0.0182636
		219	nn1	nn1	0.437628	0.255993	23	31	0.0145876
		219	nn0	nn1	0.395281	0.257514	12	13	0.0329401
		220	dft1	dft1	0.483081	0.267623	19	27	0.01858
		220	nn1	nn1	0.521124	0.235212	21	32	0.0168105
		220	nn0	nn1	0.418953	0.235702	10	11	0.0418953
		221	dft1	dft1	1.56737	1.08123	31	44	0.0364505
		221	nn1	nn1	0.944013	0.35212	28	40	0.0242055
		221	nn0	nn1	1.07261	0.530051	15	16	0.0715073
		222	dft1	dft1	2.23571	0.666501	55	81	0.0279463
		222	nn1	nn1	4.90149	1.00474	142	211	0.0233404
		222	nn0	nn1	0.669078	0.318299	13	14	0.0514675
		223	dft1	dft1	0.87347	0.476573	30	52	0.0171269
		223	nn1	nn1	1.95753	0.807471	32	58	0.0343426
		223	nn0	nn1	1.8674	0.996318	28	29	0.0666929
		224	dft1	dft1	1.02889	0.405273	23	38	0.0278077
		224	nn1	nn1	1.21606	0.419745	23	39	0.0320016
		224	nn0	nn1	0.930013	0.478648	12	13	0.0775011
		225	dft1	dft1	0.885223	0.376567	30	40	0.022698
		225	nn1	nn1	0.609208	0.430494	20	31	0.0203069
		225	nn0	nn1	0.571023	0.43036	12	13	0.0475853
		226	dft1	dft1	0.737599	0.349384	19	28	0.0273185
		226	nn1	nn1	0.952401	0.315747	27	41	0.02381
		226	nn0	nn1	0.918764	0.31242	15	17	0.0574228
		227	dft1	dft1	0.664865	0.297085	24	36	0.0189962
		227	nn1	nn1	0.5427	0.19362	20	28	0.0201
		227	nn0	nn1	0.404627	0.210788	10	11	0.0404627
		228	dft1	dft1
		228	nn1	nn1
		228	nn0	nn1
		229	dft1	dft1	0.556791	0.221699	19	37	0.0154664
		229	nn1	nn1	0.469974	0.219216	17	33	0.0146867
		229	nn0	nn1	0.344582	0.220024	11	12	0.0313257
		230	dft1	dft1
		230	nn1	nn1
		230	nn0	nn1
		231	dft1	dft1	8.38541	1.23413	99	137	0.0616574
		231	nn1	nn1
		231	nn0	nn1	3.54641	1.61883	30	34	0.107467
		232	dft1	dft1	0.631379	0.32507	18	31	0.021046
		232	nn1	nn1	1.45349	0.901839	34	50	0.029663
		232	nn0	nn1	0.723742	0.558458	10	12	0.0657948
		233	dft1	dft1
		233	nn1	nn1
		233	nn0	nn1
		234	dft1	dft1	2.49808	1.17926	39	64	0.0396521
		234	nn1	nn1	1.09226	0.372	28	34	0.0330989
		234	nn0	nn1	0.934538	0.370838	13	14	0.0718875
		235	dft1	dft1	1.04623	0.462902	26	39	0.0275324
		235	nn1	nn1	4.07598	1.45242	71	103	0.0399606
		235	nn0	nn1	2.36524	1.19572	22	24	0.102836
		236	dft1	dft1	0.676714	0.258294	17	31	0.0225571
		236	nn1	nn1	0.526182	0.228747	18	25	0.0219243
		236	nn0	nn1	0.474381	0.226332	8	9	0.0592976
		237	dft1	dft1	1.34684	0.562775	26	56	0.0244881
		237	nn1	nn1	1.23102	0.470506	20	34	0.0373036
		237	nn0	nn1	1.66441	1.18483	19	20	0.0876005
		238	dft1	dft1	3.57511	0.73871	74	88	0.0410932
		238	nn1	nn1
		238	nn0	nn1	9.92981	1.54789	309	311	0.0320316
		239	dft1	dft1	3.36148	0.834662	38	48	0.0715208
		239	nn1	nn1	1.49276	0.553318	36	44	0.0347153
		239	nn0	nn1	1.3554	0.553442	17	18	0.0797292
		240	dft1	dft1	0.585262	0.308452	18	27	0.0225101
		240	nn1	nn1	0.678926	0.325976	22	28	0.0251454
		240	nn0	nn1	0.511103	0.325403	11	12	0.0464639
		241	dft1	dft1
		241	nn1	nn1
		241	nn0	nn1
		242	dft1	dft1	0.835733	0.256884	21	31	0.0278578
		242	nn1	nn1	0.811047	0.368861	19	38	0.0219202
		242	nn0	nn1
		243	dft1	dft1	4.81734	0.492776	105	164	0.0295542
		243	nn1	nn1	0.35973	0.201967	13	41	0.00899325
		243	nn0	nn1	1.32811	0.708076	27	30	0.0457968
		244	dft1	dft1	1.57537	0.985549	28	52	0.0308895
		244	nn1	nn1	1.98547	0.683203	42	51	0.0397094
		244	nn0	nn1	1.36359	0.676489	16	17	0.0852245
		245	dft1	dft1	3.24634	0.565291	62	119	0.0275113
		245	nn1	nn1	2.9173	0.949824	51	112	0.026282
		245	nn0	nn1	0.642149	0.2184	14	15	0.0458678
		246	dft1	dft1	3.81324	1.57073	36	50	0.0778212
		246	nn1	nn1	1.08383	0.315135	23	33	0.0338698
		246	nn0	nn1	0.947307	0.315268	12	13	0.0789422
		247	dft1	dft1	1.86759	0.899619	45	55	0.0345851
		247	nn1	nn1	2.11031	0.748606	42	49	0.0439649
		247	nn0	nn1	2.0765	0.754223	21	22	0.0988808
		248	dft1	dft1	1.34912	0.562988	21	64	0.0214146
		248	nn1	nn1	3.55511	0.904226	90	149	0.024021
		248	nn0	nn1	2.72987	0.904748	33	36	0.0779962
		249	dft1	dft1	3.10738	1.21781	60	72	0.0437659
		249	nn1	nn1	1.90136	0.629252	49	60	0.0322265
		249	nn0	nn1	1.43225	0.596551	15	16	0.095483
		250	dft1	dft1	2.44286	0.850458	40	51	0.0488572
		250	nn1	nn1	4.01785	0.962851	70	154	0.0262605
		250	nn0	nn1	5.23864	1.36388	40	42	0.127772
		251	dft1	dft1	1.67095	0.739199	49	100	0.0168782
		251	nn1	nn1	2.54619	0.560975	66	132	0.0194366
		251	nn0	nn1	0.49759	0.191511	12	13	0.0414658
		252	dft1	dft1	4.35799	0.77944	44	62	0.0714425
		252	nn1	nn1	3.04178	1.17008	66	100	0.0307251
		252	nn0	nn1	3.4731	1.50559	375	378	0.00921246
		253	dft1	dft1	1.516	0.593752	39	64	0.0240635
		253	nn1	nn1	1.71221	0.624373	46	68	0.0255553
		253	nn0	nn1	0.719147	0.246952	15	16	0.0479431
		254	dft1	dft1	0.820583	0.569259	26	34	0.0248662
		254	nn1	nn1	0.831616	0.581577	26	30	0.0286764
		254	nn0	nn1	0.760571	0.57833	13	14	0.0585054
		255	dft1	dft1	0.90403	0.295958	21	34	0.0273948
		255	nn1	nn1	0.573748	0.281505	19	27	0.0220672
		255	nn0	nn1	0.368566	0.281338	8	9	0.0460708
		256	dft1	dft1	1.88067	0.472857	40	70	0.0272561
		256	nn1	nn1	2.18075	0.479023	53	87	0.0253575
		256	nn0	nn1	1.18483	0.469872	19	20	0.0623597
		257	dft1	dft1	3.53545	1.47248	36	55	0.0654712
		257	nn1	nn1	1.12904	0.31544	26	35	0.0332071
		257	nn0	nn1	0.947089	0.315476	12	13	0.0789241
		258	dft1	dft1	1.86646	0.512963	35	44	0.043406
		258	nn1	nn1	2.95809	0.298262	46	54	0.0558129
		258	nn0	nn1	2.11092	0.921819	25	26	0.0844368
		259	dft1	dft1	5.05859	1.03226	48	61	0.0843099
		259	nn1	nn1	2.92224	1.07042	55	79	0.0374647
		259	nn0	nn1	2.42212	0.958545	23	24	0.10531
		260	dft1	dft1	0.977943	0.386699	29	35	0.028763
		260	nn1	nn1	1.61472	0.798935	42	62	0.0264708
		260	nn0	nn1	1.5695	0.767031	18	19	0.0871943
		261	dft1	dft1	5.93282	0.764465	72	314	0.0189547
		261	nn1	nn1	1.69623	0.531078	38	64	0.0269243
		261	nn0	nn1	0.689014	0.351604	13	14	0.0530011
		262	dft1	dft1	0.883179	0.42026	31	51	0.0176636
		262	nn1	nn1	0.616963	0.39678	20	36	0.0176275
		262	nn0	nn1	0.531543	0.394043	13	15	0.0379674
		263	dft1	dft1	1.56027	0.818687	28	43	0.0371494
		263	nn1	nn1	1.55659	0.763518	25	40	0.0399126
		263	nn0	nn1	1.11837	0.827519	13	14	0.0860285
		264	dft1	dft1	1.09541	0.652601	31	38	0.0296057
		264	nn1	nn1	1.38012	0.714739	44	49	0.0287524
		264	nn0	nn1	1.19327	0.714872	18	19	0.0662928

## Sheet: Figure4abd
Figure 4: The quality of optimized TSs using NewtonNet. (a) NewtonNet predicts reactions that match the intended reactions with higher success rates, both with and without full Hessians, compared to DFT. The full Hessian also finds $\sim$10\% more TSs which involve chemical reactions as opposed to conformational changes. (b) The value of the full Hessians over the approximate QN approaches is app…
		rxn	noise	ts_method	irc_method	ts_status	irc_status	rxn_status
		0	0	dft1	dft1	converged	chemical_reaction	1end_match
		0	0	nn1	nn1	converged	chemical_reaction	1end_match
		0	0	nn0	nn1	converged	chemical_reaction	1end_match
		0	0	nn0dft1	dft1	converged	chemical_reaction	2end_match
		0	1	dft1	dft1	converged	chemical_reaction	1end_match
		0	1	nn1	nn1	converged	chemical_reaction	1end_match
		0	1	nn0	nn1	converged	chemical_reaction	1end_match
		0	1	nn0dft1	dft1
		0	2	dft1	dft1
		0	2	nn1	nn1	converged	chemical_reaction	1end_match
		0	2	nn0	nn1	converged	chemical_reaction	1end_match
		0	2	nn0dft1	dft1
		0	5	dft1	dft1
		0	5	nn1	nn1	converged	chemical_reaction	1end_match
		0	5	nn0	nn1	converged	chemical_reaction	1end_match
		0	5	nn0dft1	dft1
		0	10	dft1	dft1	converged	chemical_reaction	1end_match
		0	10	nn1	nn1	converged	chemical_reaction	no_match
		0	10	nn0	nn1	converged	chemical_reaction	no_match
		0	10	nn0dft1	dft1
		0	20	dft1	dft1
		0	20	nn1	nn1	converged	chemical_reaction	no_match
		0	20	nn0	nn1	converged	chemical_reaction	no_match
		0	20	nn0dft1	dft1
		0	50	dft1	dft1
		0	50	nn1	nn1	converged	chemical_reaction	no_match
		0	50	nn0	nn1	converged	chemical_reaction	no_match
		0	50	nn0dft1	dft1
		1	0	dft1	dft1	converged	chemical_reaction	2end_match
		1	0	nn1	nn1	converged	chemical_reaction	2end_match
		1	0	nn0	nn1	converged	chemical_reaction	2end_match
		1	0	nn0dft1	dft1	converged	chemical_reaction	2end_match
		1	1	dft1	dft1	converged	chemical_reaction	2end_match
		1	1	nn1	nn1	converged	chemical_reaction	2end_match
		1	1	nn0	nn1	converged	chemical_reaction	2end_match
		1	1	nn0dft1	dft1
		1	2	dft1	dft1
		1	2	nn1	nn1	converged	chemical_reaction	2end_match
		1	2	nn0	nn1	converged	chemical_reaction	2end_match
		1	2	nn0dft1	dft1
		1	5	dft1	dft1
		1	5	nn1	nn1	converged	chemical_reaction	2end_match
		1	5	nn0	nn1	converged	chemical_reaction	2end_match
		1	5	nn0dft1	dft1
		1	10	dft1	dft1	converged	chemical_reaction	2end_match
		1	10	nn1	nn1	converged	chemical_reaction	2end_match
		1	10	nn0	nn1	converged	chemical_reaction	2end_match
		1	10	nn0dft1	dft1
		1	20	dft1	dft1
		1	20	nn1	nn1	converged	chemical_reaction	2end_match
		1	20	nn0	nn1	converged	chemical_reaction	2end_match
		1	20	nn0dft1	dft1
		1	50	dft1	dft1
		1	50	nn1	nn1	not converged	direction_error	no_match
		1	50	nn0	nn1	converged	chemical_reaction	no_match
		1	50	nn0dft1	dft1
		2	0	dft1	dft1	converged	chemical_reaction	2end_match
		2	0	nn1	nn1	converged	chemical_reaction	2end_match
		2	0	nn0	nn1	converged	chemical_reaction	2end_match
		2	0	nn0dft1	dft1	converged	chemical_reaction	2end_match
		2	1	dft1	dft1	converged	chemical_reaction	2end_match
		2	1	nn1	nn1	converged	chemical_reaction	2end_match
		2	1	nn0	nn1	converged	chemical_reaction	2end_match
		2	1	nn0dft1	dft1
		2	2	dft1	dft1
		2	2	nn1	nn1	converged	chemical_reaction	2end_match
		2	2	nn0	nn1	converged	chemical_reaction	2end_match
		2	2	nn0dft1	dft1
		2	5	dft1	dft1
		2	5	nn1	nn1	converged	chemical_reaction	2end_match
		2	5	nn0	nn1	converged	chemical_reaction	2end_match
		2	5	nn0dft1	dft1
		2	10	dft1	dft1	converged	conformational_change	1end_match
		2	10	nn1	nn1	converged	chemical_reaction	2end_match
		2	10	nn0	nn1	converged	chemical_reaction	2end_match
		2	10	nn0dft1	dft1
		2	20	dft1	dft1
		2	20	nn1	nn1	converged	chemical_reaction	1end_match
		2	20	nn0	nn1	converged	chemical_reaction	2end_match
		2	20	nn0dft1	dft1
		2	50	dft1	dft1
		2	50	nn1	nn1	converged	chemical_reaction	no_match
		2	50	nn0	nn1	converged	chemical_reaction	no_match
		2	50	nn0dft1	dft1
		3	0	dft1	dft1	converged	conformational_change	1end_match
		3	0	nn1	nn1	converged	chemical_reaction	1end_match
		3	0	nn0	nn1	converged	chemical_reaction	1end_match
		3	0	nn0dft1	dft1	converged	chemical_reaction	no_match
		3	1	dft1	dft1	converged	conformational_change	1end_match
		3	1	nn1	nn1	converged	chemical_reaction	1end_match
		3	1	nn0	nn1	converged	chemical_reaction	1end_match
		3	1	nn0dft1	dft1
		3	2	dft1	dft1
		3	2	nn1	nn1	converged	conformational_change	1end_match
		3	2	nn0	nn1	converged	chemical_reaction	1end_match
		3	2	nn0dft1	dft1
		3	5	dft1	dft1
		3	5	nn1	nn1	converged	conformational_change	1end_match
		3	5	nn0	nn1	converged	conformational_change	1end_match
		3	5	nn0dft1	dft1
		3	10	dft1	dft1	converged	conformational_change	1end_match
		3	10	nn1	nn1	converged	conformational_change	1end_match
		3	10	nn0	nn1	converged	conformational_change	1end_match
		3	10	nn0dft1	dft1
		3	20	dft1	dft1
		3	20	nn1	nn1	converged	conformational_change	1end_match
		3	20	nn0	nn1	converged	direction_error	1end_match
		3	20	nn0dft1	dft1
		3	50	dft1	dft1
		3	50	nn1	nn1	converged	chemical_reaction	no_match
		3	50	nn0	nn1	converged	chemical_reaction	no_match
		3	50	nn0dft1	dft1
		4	0	dft1	dft1	converged	chemical_reaction	1end_match
		4	0	nn1	nn1	converged	chemical_reaction	2end_match
		4	0	nn0	nn1	converged	chemical_reaction	2end_match
		4	0	nn0dft1	dft1	converged	chemical_reaction	2end_match
		4	1	dft1	dft1	converged	chemical_reaction	no_match
		4	1	nn1	nn1	converged	chemical_reaction	2end_match
		4	1	nn0	nn1	converged	chemical_reaction	2end_match
		4	1	nn0dft1	dft1
		4	2	dft1	dft1
		4	2	nn1	nn1	converged	chemical_reaction	2end_match
		4	2	nn0	nn1	converged	chemical_reaction	2end_match
		4	2	nn0dft1	dft1
		4	5	dft1	dft1
		4	5	nn1	nn1	converged	chemical_reaction	2end_match
		4	5	nn0	nn1	converged	chemical_reaction	2end_match
		4	5	nn0dft1	dft1
		4	10	dft1	dft1	converged	conformational_change	1end_match
		4	10	nn1	nn1	converged	chemical_reaction	2end_match
		4	10	nn0	nn1	converged	chemical_reaction	2end_match
		4	10	nn0dft1	dft1
		4	20	dft1	dft1
		4	20	nn1	nn1	converged	chemical_reaction	2end_match
		4	20	nn0	nn1	converged	chemical_reaction	2end_match
		4	20	nn0dft1	dft1
		4	50	dft1	dft1
		4	50	nn1	nn1	converged	chemical_reaction	no_match
		4	50	nn0	nn1	converged	chemical_reaction	no_match
		4	50	nn0dft1	dft1
		5	0	dft1	dft1	converged	direction_error	1end_match
		5	0	nn1	nn1	converged	chemical_reaction	2end_match
		5	0	nn0	nn1	converged	chemical_reaction	2end_match
		5	0	nn0dft1	dft1	converged	direction_error	1end_match
		5	1	dft1	dft1	converged	direction_error	1end_match
		5	1	nn1	nn1	converged	chemical_reaction	2end_match
		5	1	nn0	nn1	converged	chemical_reaction	2end_match
		5	1	nn0dft1	dft1
		5	2	dft1	dft1
		5	2	nn1	nn1	converged	chemical_reaction	2end_match
		5	2	nn0	nn1	converged	chemical_reaction	2end_match
		5	2	nn0dft1	dft1
		5	5	dft1	dft1
		5	5	nn1	nn1	converged	chemical_reaction	2end_match
		5	5	nn0	nn1	converged	chemical_reaction	2end_match
		5	5	nn0dft1	dft1
		5	10	dft1	dft1	converged	direction_error	1end_match
		5	10	nn1	nn1	converged	chemical_reaction	2end_match
		5	10	nn0	nn1	converged	chemical_reaction	2end_match
		5	10	nn0dft1	dft1
		5	20	dft1	dft1
		5	20	nn1	nn1	converged	conformational_change	no_match
		5	20	nn0	nn1	converged	conformational_change	no_match
		5	20	nn0dft1	dft1
		5	50	dft1	dft1
		5	50	nn1	nn1	not converged	conformational_change	no_match
		5	50	nn0	nn1	converged	chemical_reaction	no_match
		5	50	nn0dft1	dft1
		6	0	dft1	dft1	converged	chemical_reaction	1end_match
		6	0	nn1	nn1	converged	chemical_reaction	1end_match
		6	0	nn0	nn1	converged	chemical_reaction	1end_match
		6	0	nn0dft1	dft1	converged	chemical_reaction	1end_match
		6	1	dft1	dft1	converged	chemical_reaction	1end_match
		6	1	nn1	nn1	converged	chemical_reaction	1end_match
[truncated: 7,246 more rows]

## Sheet: Figure4c
Figure 4: The quality of optimized TSs using NewtonNet. (c) Comparing whether the left most frequency found on the ML PES is also a negative frequency on the DFT PES using the ML geometry.
[truncated: 209 more rows]

[truncated: 1 more sheets: Rxn]
